# Supplementary material for: Auxin efflux carrier PsPIN4 identified through genome-wide analysis as vital factor of petal abscission
Source: Front Plant Sci. 2024 May 10;15:1380417. doi: 10.3389/fpls.2024.1380417 (PMC11116700; doi:10.3389/fpls.2024.1380417)
Supplement: Supplementary file 1 [file DataSheet_1.zip]

Archive with 10 entries (9 files):
- Supplementary Materials/
- Supplementary Materials/Table S1 8 cds and pep sequences of  PsPINs  .xlsx
- Supplementary Materials/Table S2 The 112 PIN proteins sequence from 11 species used for phyligenetic tree .xlsx
- Supplementary Materials/Table S3 Sequences of 20 predicted motifs of PsPIN proteins.docx
- Supplementary Materials/Table S4 The transmembrane domain analysis of PIN proteins.xlsx
- Supplementary Materials/Table S5 Cis-elements present in the promoters of PsPIN genes .xlsx
- Supplementary Materials/Table S6 Prediction of PsPIN proteins phosphorylation.xlsx
- Supplementary Materials/Table S7 Gene ontology (GO) terms and expression patterns of PsPIN genes.xlsx
- Supplementary Materials/Table S8 Primers .docx
- Supplementary Materials/Table S9 Probe sequence in situ hybridization .docx
