# Supplementary material for: Auxin efflux carrier PsPIN4 identified through genome-wide analysis as vital factor of petal abscission
Source: Front Plant Sci. 2024 May 10;15:1380417. doi: 10.3389/fpls.2024.1380417 (PMC11116700; doi:10.3389/fpls.2024.1380417)
Supplement: Supplementary file 1 [file DataSheet_1.zip › Supplementary Materials/Table S1 8 cds and pep sequences of PsPINs .xlsx]

## Sheet: Sheet1
Table S1 8 cds and PsPIN pep sequences of PsPINs in tree peony
GeneName	GeneId	cds	cdsLen	pep	pepLen	CHROM	Strand	START	END	cdsStart	cdsEnd	ExonCount	ExonStart	ExonEnd	Promoter(TSS upstream 10k)	PromoterLen	Theoretical pI	Molecular weight (average)	Predicted location(s)
PsPIN1	Pos.gene80617	ATGATCACCCTTGTAGACCTATACCATGTTCTCACAGCTGTTGTGCCTCTATACGTGGCCATGATCCTAGCTTATGGCTCTGTGAAATGGTGGAAGATCTTCAGTCCCGATCAGTGCTCAGGCATCAACCGCTTTGTTGCTCTCTTTGCAGTTCCCCTCCTCTCTTTCCACTTCATCTCCACCAACAATCCATATGCCATGAACTACAGGTTCATAGCTGCGGACACTCTCCAAAAAGTCATGGTCTTGGTGGTACTAGCCATATGGGCAAGGGTCAGCTCAAGGGGTTCTCTTGAATGGTCCATAACTCTGTTTTCCCTCTCTTCCTTACCAAATACCCTTGTCATGGGCATACCTTTGCTCAAGGGCATGTACGGAAACGACTCAGGAAGCTTAATG…	1809	MITLVDLYHVLTAVVPLYVAMILAYGSVKWWKIFSPDQCSGINRFVALFAVPLLSFHFISTNNPYAMNYRFIAADTLQKVMVLVVLAIWARVSSRGSLEWSITLFSLSSLPNTLVMGIPLLKGMYGNDSGSLMVQIVVLQCIIWYTLMLFLFEYRGARLLIVEQFPDTAGSIISFRVDSDIISLDGKEPLQTDAEVGEDGKLHVTVRKSTSSRSEIFSRHTHGPNSGVSLTPRPSNLTNAEIYSLQSSRNPTPRGSSFNHTDFYSMVNGKNASNVSPRQSNFGNLGFDEESGGGAGYGNVPRANGVYPQGNSVQGTGYPAPPSAGMFSPVSGPGAKKKANGADGGKDLHMFVWSSSASPVSEGGIHVFRGGEYGNELGGVVGHPKDYDEFGRDEFSFGN…	602	Chr01	-	2069308332	2069313085	2069309356	2069312412	6	2069308332,2069309676,2069309861,2069310149,2069310323,2069311256,	2069309423,2069309753,2069310019,2069310235,2069310588,2069313085,	ATGTTAAATCCGTGTTCTGAAAAACAAACAAACCACAAGTTTCGGCACCATCCCAAGTCTTTGAGGAAGCCGACCTAGATATGGCCTCAGATGTCCAAGGAATTCTAAACGATGAAGCTAATTTAGAATATATCTCTGCCTGTGATCCATCTCTTTTCCAGTCACATGAAATAACATCCTCAAAACCAAAAAAATGAAAACAACCACCCCGATGCAAGGCACCATTCCCAAATCGTTGTGGAAGTTGACCTAGTACTCAACCCTTGGACGATGGAGCCAATCCACGGGAACCCTAATCGATGGAGCCAAATTAGGGTTTACCTTTGCTTTGAGGATAGTTACTTCAATTTTCTGATCTCGTAGTCCATTAACCTTAACCCAGGATTACTGTCTTCTTAA…	2000	8.94	64850	Cytoplasm
PsPIN2a	Pos.gene7433	ATGATCTCAGGAAAAGACATTTATGAGGTTTTATCAGCAGTTGTGCCTTTGTACGTTGCTATGATACTTGCCTACGGCTCTGTTCGGTGGTGGAAAATCTTCACACCAGAACAATGCTCTGGCATCAACCGTTTTGTAGCAGTTTTTGCGGTTCCCTTGCTTTCATTCAACTTCATCTACAAAAACGACCCTTATGCCATGGATTTTAAGTTCATTGCGTCTGATTCGCTGCAGAAGGTAGTAATCTTTTTGGCTCTTTTGTTATGGCATATTTGCAGCAAAAATAGCAGTCTGGAATGGATGATAACATTGTTTTCACTTTCTACTCTCCCAAACACACTTGTTATGGGTGTGCCTCTTTTGGGTGCCATGTATGGAGATTTCACTGGGAGTTTAATG…	1623	MISGKDIYEVLSAVVPLYVAMILAYGSVRWWKIFTPEQCSGINRFVAVFAVPLLSFNFIYKNDPYAMDFKFIASDSLQKVVIFLALLLWHICSKNSSLEWMITLFSLSTLPNTLVMGVPLLGAMYGDFTGSLMVQMVVLQSIVWYTLLLIMFEYRGAKILIKEQFPDNAGSIKSFRVESDVISLSGIEPLQADAEIGDDGSLRVVLRRSNSSFSNRRSNSVTSRISNLSGVEVYSVRSSRAPSINQNDFHAMSRTSSKHGHNNSSFGQDVFSLQSSKRATTRVSPTFSERSSSGGERFDGFGSSYPPPLNNDNGLHMFVWRSNDSHHVPKANHKQADSKVPSIDFVSSGIEDFTENDESDAINIQDGERNHQMPRASVVARLILIMVWRKLIRNPNTYA…	540	Chr01	-	23130465	23132826	23130465	23132826	6	23130465,23130654,23131102,23131338,23131506,23131781,	23130532,23130731,23131260,23131424,23131696,23132826,	GTTTTATCTTGGGAGACAAATTACCTATTAATTGTTGCACTGTAGTGGGGGTAATAATTGTCTTAAGGAAATTGCATTTGCAAGACTCAGTTCATTCCTATTTACAAAATTACTACAAGTAACTATAATTAGATTACAATTTCTCTTAACCGATTTACTGTTCACTCATAATTATATCGTGAGTTCACTCAATAAGAGATATTGGGAGGAAAAGTAATATTTACTTTTGCATTTAATATTTTTTGTAATTTCTGCTTCTACCCCTTCTTAATTAAGAAATTACAAAGTGACCACAAATTGATACCAGCAGTAAGATATCTATAATTCTTCCCACATTTGTCTCTGTCTTTAAAGACTTTTTGATGCCAATTTTATTCAGAAGTATAAATAACCAAAATA…	2000	9.08	59431.9	Cell membrane
PsPIN2b	Pos.gene48530	ATGGCTTTTTCACAAAATATCATAGCATGTGAAATATCAATTGCCACATTTTTAATAGATGTAAGATTCTTGATCGGTCCAACAGTGATTATAGCCCCCTGTATTGTCAATGGCATTCGTGGGGCTGGTCTTCTCCCAGGTATTGTTCTCTTTATATTTATAAAAGAGTATAATGTCCACGCAAACATACTAAGCACTGCGGTTACTTTTGGAATGTTGGTACCGTTGCCCATAACAATCCTCTACTACGTCCTCCTTGGTGTTTTACTTACTTCTGCTATTTTTGGCCACCCACCTAAGCTCCGTTCCATTGTTGTTCCTGTTCAAGATGTTTTGTTGCTTTTTGTGCCTGTTGTGGTTGTTGAGGTTGATATTGATGATGAGTTGCTTAGAGACTAC…	540	MAFSQNIIACEISIATFLIDVRFLIGPTVIIAPCIVNGIRGAGLLPGIVLFIFIKEYNVHANILSTAVTFGMLVPLPITILYYVLLGVLLTSAIFGHPPKLRSIVVPVQDVLLLFVPVVVVEVDIDDELLRDYEIVIPLVYIMLYEAFELRVIIVFELRNRYRTAINVTLRRNPSDESY	179	Chr05	+	2175871352	2175879933	2175871352	2175879933	7	2175871352,2175871580,2175871732,2175874777,2175878199,2175879624,2175879847,	2175871475,2175871657,2175871803,2175874811,2175878278,2175879694,2175879933,	TTAATATTGTTTGAACTTTGAAATGTTTGTTCAATATTGTTTAGATTTTGAACTGTTTGTTATGATGTTTTTTAAGTTTTAGTTGAAGCATTGCATAATCCATTTTTAAGACTTTAAAATATTTTGATGATTTTTAAGTTATTAGTTAAAGTATTAAACTTTCCCAACACCTAAATTGAGTTCATATGATTTTCTAATTTTTTTACTAATATATGTTTTACATTATAATAAAGTAATGGATTGGTTCATTTTGTTTCCCTCGATATTAGGTTGGTTGAGAAAGGAGGAGAGGAGATTTTTTTGAACAACTGTGATAACATGTAACCCGAAGATAGATCAACCAACTTAAAAAACTTTAAAGAATTTTCTCTTAATTTATAAGATTTGTACTTTTGTAAT…	2000	5.1	20088.1	Chloroplast
PsPIN4	Pos.gene23763	ATGATTTCTTGGCATGATCTCTACACTGTGTTAACGGCCGTTGTCCCTCTCTATGTTGCCATGATCTTAGCTTATGGCTCAGTCCGGTGGTGGAAGATTTTCACCCCAGACCAATGTTCTGGCATCAACCGTTTCGTGGCCATCTTCGCCGTACCCCTTTTATCTTTCCACTTCATTTCCACTAATAATCCTTATGAGATGAACTTCCGGTTCATCGCCGCTGACACTCTTCAGAAAATCATCATGCTCGTTGTGCTTGGCGTCTGGACAAACTTAACTAAGAACGGAAGCCTTGAATGGATGATCACAATATTTTCTCTCTCTACTCTTCCCAACACATTGGTCATGGGAATTCCTTTACTCATAGCTATGTACGGGGAATATTCCGGTAGTCTGATG…	1965	MISWHDLYTVLTAVVPLYVAMILAYGSVRWWKIFTPDQCSGINRFVAIFAVPLLSFHFISTNNPYEMNFRFIAADTLQKIIMLVVLGVWTNLTKNGSLEWMITIFSLSTLPNTLVMGIPLLIAMYGEYSGSLMVQVVVLQCIIWYTLLLFLFEYRGAKMLIMEQFPETAASIVSFKVDSDVVSLDGQDFLETDAEIGNDGKLHVTVRKSNASRRSLGPGSLSALTPRPSNLTGAEIYSLSSSRNPTPRGSNFNNSDFYSMMGCQGFPARHSNFGPADLYSVQSSRGPTPRPSNFEENCAPPPPPPPPQTTTSPKFGFYPVQPVPTPYPAPNPEISSTVAKPTKNLHPPVQQPQPGNTQSKSNHDAKELHMFVWSSSASPVSEGGGLHVFGGAEFGASEQ…	654	Chr05	+	1168224649	1168228643	1168225040	1168228174	6	1168224649,1168226401,1168226783,1168227194,1168227926,1168228107,	1168226313,1168226705,1168226869,1168227352,1168228003,1168228643,	TATATATACATATAATATATTATATTCATATTATATATATTATATATATATATATATTATATATATAATATATATATATATATATATATGTACATATATATATATATATATATATAATATATATATATATATATATATATATATATATATATATATATATATATATATATATATATATATATATGTATATATATATATATTATATATATATATGTGTGTGTGTGTGTGTGTGTGTGGTGTGTGTGTGTGTAAAATATTTTGTATATATATATATATATATATATATATATATATATATTAATATATATATATGTACATATATATATAATATATATATATATATATATATATATATTATATATATATATGTATATATATAATATATATATAATATATATA…	2000	6.71	70956	Cell membrane
PsPIN5	Pos.gene23140	ATGATAGGGTGGGAAGATGTTTACAAGGTGGTGGTAGCCATGGCACCACTCTATGTTGCATTAATATTAGGTTATGGCTCTGTCAAGTGGTGGCACATATTCACAACCGAACAATGCGATGCCATAAATCGCTTTGTTTGCTTCTTCACTCTTCCTCTCTTCACCTTTGAGTTCACAGCTCATGTTGATCCTTTCCAAATGAACTACTACTTCATCGGAGGAGACGCCATCTCAAAAGTCATCATCTTCGCTGTGTTAGTCTTCTGGGCAAAGTGTAGTAGTAAAGGAAGCTATTGTTGGTCTATAACAAGTTTTTCCTTGTCTACTTTAACTAATTCTCTTGTCGTAGGGGTGCCATTGTTAAAAGCCATGTATGGACAAATGGCTGTGCTTCTTGTT…	1071	MIGWEDVYKVVVAMAPLYVALILGYGSVKWWHIFTTEQCDAINRFVCFFTLPLFTFEFTAHVDPFQMNYYFIGGDAISKVIIFAVLVFWAKCSSKGSYCWSITSFSLSTLTNSLVVGVPLLKAMYGQMAVLLVVQSSVVQGIIWLTLLLFVLEFRRSGNDVYPTETTTGSQIVSAEPGKDLEGNDIVTSTRPPFWHLMKVVGIKLTMNPNSYACLVGVTWAFISNRWHFQMPSIMEDSILIMSKAGTGTAMFSMGLFMASQKNLIACGTSLTLFGMVLRFVAGPAAMAIGAIAVGLHGDVLRVAIIQAALPQSITSFIYAKEYGLHAEVLSTAVIFGMMVSLPVLVAYYAILEFLH	356	Chr01	-	1771999147	1772001713	1771999436	1772001617	5	1771999147,1771999599,1772000297,1772000558,1772000940,	1771999509,1771999676,1772000455,1772000644,1772001713,	ATGTTGCTTAGTTAATGATTTATTTCTCTATCTGGAGCCCCGTCCACATCATTCTTCCACCCATTAAAAGTTAAAAACTGTCAAACTCAAACTAAGTACATTCTCCTTCTCCTATTTCATAAAACTCCAAATCCCACTTTGCCTTTTCTTTATCTCCTGGTCACTTCTTTTTATTTTATATTAATTAATGTCCCCTCATGTCGTATTTGACCTTGTTTTGCACATAGATGAAATTGCAGCCACTAAACCTCTTTTTCATGACTAAGCAGCCACCACTGACCACTAGTTCGACGTGCGTGCTTTCCAGTACAGGTTAGTGTTGTAGAAGCAACAAATATGTTCCATTATAAGAAGCCCTTAAATAATGATTAAGACCAAATGTACACTTCCGTATGTTTG…	2000	6.64	39175.3	Cell membrane
PsPIN6a	Pos.gene11355	TTAAAGATCTTCATTTGTGCAGGGAAGCTTCAGGTCTATAATAGAAACCTTCGTAGCCCAGGCAGAGATTCAAGTTTTGTCTTTAGATTCAAGGTCTCTTATGGCTATGATTTTTTTGTTGGCTTACACACACGTGTTATGGCTATGATGTGCGAGGATTGCTATAATTTTCCTTCCAGGTTTGGGGATGGCCATGTTCAGTCTAGGTTTTTAATTATAGTAGCCTGCAGAAAATCAGTTGCCACATTTTCAATGGCTCAAAGGTTCTTGACTAGTTCGGCAGTGATTGCAGCCACTTTTATTGCCATTGTCCTTTGTGGGGTTCTTTATTATATTGCAATTGTTCAGGCTTCTCTTCTCCAATGTATCGTTTCCTTTGTATTTGAAAATTTGTACAAT…	483	LKIFICAGKLQVYNRNLRSPGRDSSFVFRFKVSYGYDFFVGLHTRVMAMMCEDCYNFPSRFGDGHVQSRFLIIVACRKSVATFSMAQRFLTSSAVIAATFIAIVLCGVLYYIAIVQASLLQCIVSFVFENLYNVHADILEDYFWNVGTVAHNNLLLRPFWC	161	Chr04	+	1581296089	1581298280	1581296089	1581298280	7	1581296089,1581296864,1581296945,1581297602,1581297752,1581298087,1581298217,	1581296182,1581296918,1581296977,1581297642,1581297881,1581298159,1581298280,	ATATGATTATCTCAATGCATATGGGTGTGAGTCAACCAATGACTCATCACCAGCCACTAGACTATATCACTGGCTGTAAGACAGTCTCAACTCCACCACTACCATGAGAAGACTGGTTACATCTCGTCCTGCCTCTCAGGACACTCCGTGGTAGCCTAAAATGATAGTCCAACACCTTCACATGCCATACGTATGGAAGAAAATTAAATCATGCAAAAGGTAGGAAGCCCAACATCCACCATATGTTGCTAACAACACTGAGCGAGAGACTCAGTATCTATTATAAACCTAATAACCAGAGAGTCTAGGCCATGTAATTGGACTTTTAATCCAGGTTGCTAAGTCCATTATACTCAGATTCGTAATCCCAAATAACTCGATCGATCACAGTTCATCATC…	2000	8.91	18401.6	Cell membrane
PsPIN6b	Pos.gene23815	ATGGCTCAAAGGTTCTTGACTGGTCTGGCAGTGATTGTAGCCACTTTTATTGCAATTGGCCTTTGCAGGGTTCTTTTGCATATTACTGCTCTTTTCCAAGGTATTGTTCCTTTTGTATTTGCAAAAGAGTACAATGTCCATGCTGCTCTTCTCCAAGATATCGTTTCCTTTGTATTTGAAAATGTGTACAATGTCCACGTAGACATACTAGAGGATTATTTTTGGAATGTTGGTACTGTTGCCCATAACAATCTTCTACTACGCCCTTTTTAG	273	MAQRFLTGLAVIVATFIAIGLCRVLLHITALFQGIVPFVFAKEYNVHAALLQDIVSFVFENVYNVHVDILEDYFWNVGTVAHNNLLLRPF	90	Chr05	-	690639662	690640153	690639662	690640153	4	690639662,690639780,690639925,690640069,	690639722,690639852,690639982,690640153,	AAATTCTCAAAAAAAAAAAAAAAAAAAAACTCTCAACTTCTCCTCTCTTATAGGTTCGTTGGCCTCTCCGCTTCCAGTCTCATCGTCAAAATGTCTCGATCCTTCCCCGAGGCTCAAAAATTGTAATTTCTTGACCCTTCCCATAACAAGATAATGAAATAAAAGCGTACTCAATAGATGAGATCCGTTGAGGAATCGAGTGACTAGGGGTAGAGGGGACACCTGTATTTTTTTGGTGTGGTTGATCTCTTCGCTCCTTTCTACTATCGATGCATTTTATTCTCTCTGTTATACTGTCCTTTCTTAATTTATATTACAGGATTAAGGATCTTCATTTGTGTAGGGAAGCTTCAGGTCTATAATTGAAACCTTCATAGCCCAGGCGAAGATTCAAGTTAT…	2000	5.99	10192	Cell membrane
PsPIN8	Pos.gene47573	ATGATTTCTCTGGCCAAATTATACCATGTCGTGGAAGCCATTGTCCCATTATACACTGCCATGATTATAGCCTATATCTCTGTCAAATGGTGGAAGCTCTTCACACCAGAACAATGCTCAGGTATCAACATGTTTGTGGCAAAATTCTCGATTCCACTGTTGTCCTTCCAAGTGATCTCTGATAACAACCCCTACAAAATGAACCTGAAACTCATAATCTCCGACTCCCTACAAAAACTACTTGCCTTTCTTTTATTGGTAGTAATCACCAAATTTAGTTCCAGAGGAAGCTTGAATTGGATCATAACAGGCCTATCTCTGTCAACACTTCCTAACACTTTGGTCTTGGGAATTCCACTATTGAAGGCAATGTATGGAGATGAAGCAGCTGTGCTTCTA…	1074	MISLAKLYHVVEAIVPLYTAMIIAYISVKWWKLFTPEQCSGINMFVAKFSIPLLSFQVISDNNPYKMNLKLIISDSLQKLLAFLLLVVITKFSSRGSLNWIITGLSLSTLPNTLVLGIPLLKAMYGDEAAVLLAQIVVLQSIIWYNLLLFLFEFSATKAVSMPSPLESTEELENPQEAQPKEGGEEGKTRTGRTTKTMLIFSTVGKKLIRNPNTHATVAGLIWASIRFRWGVELPTILKKSISILSDGGLGMAMFSIGLFMASRPNIIVCGTRLAVLAMGLKFLMGPSLMAVSSIAIGLKGILFKVAIVQASLPLGIVPFVFAKEYNIHPDILSTGVVLGMLLAMPIALAYYFLLAL	357	Chr04	+	1590946021	1590948127	1590946066	1590947900	5	1590946021,1590947004,1590947304,1590947513,1590947833,	1590946574,1590947182,1590947390,1590947748,1590948127,	ATGCATCCGAAAGACATTCAAAATAACATAAAGCATAGGTACCAATCTTGCATCTAGTAAAGAATGAGTCATTGCAGCAAAACTAGTAGCTGACAAATTAACTAATCAGATATTGAATTTTTGAAAAAGAACAAGAATGCAGTCAATGATCCAATTCAAAATACTTTTATATGAAAGTGGTGCACTGAACGCGAATAGTTGGTCTCGCACACATATCTCCTATTGGTGCACATTTCAGGTGCCACCACATAAGCATGGGACATTATATTCCCCCATGCGTGGAATGAAAAGTGTTTTCATGGTCAAGTTTGTTTTTATAATGATGTATCAGTGAAAAAAATGCTATTAAAAACATACCTTCCTTCTACAAACAAAACAGTACTGGAACAAGAGTCAAGA…	2000	9.52	39044.9	Cell membrane
