# Supplementary material for: Auxin efflux carrier PsPIN4 identified through genome-wide analysis as vital factor of petal abscission
Source: Front Plant Sci. 2024 May 10;15:1380417. doi: 10.3389/fpls.2024.1380417 (PMC11116700; doi:10.3389/fpls.2024.1380417)
Supplement: Supplementary file 1 [file DataSheet_1.zip › Supplementary Materials/Table S2 The 112 PIN proteins sequence from 11 species used for phyligenetic tree .xlsx]

## Sheet: Sheet1
	Table S2 The 112 PIN proteins sequence from 11 species used for phyligenetic tree
Species	GeneName	GeneId	cds	cdsLen	pep	pepLen
Paeoniaostii.Fengdan	PsPIN1	Pos.gene80617	ATGATCACCCTTGTAGACCTATACCATGTTCTCACAGCTGTTGTGCCTCTATACGTGGCCATGATCCTAGCTTATGGCTCTGTGAAATGGTGGAAGATCTTCAGTCCCGATCAGTGCTCAGGCATCAACCGCTTTGTTGCTCTCTTTGCAGTTCCCCTCCTCTCTTTCCACTTCATCTCCACCAACAATCCATATGCCATGAACTACAGGTTCATAGCTGCGGACACTCTCCAAAAAGTCATGGTCTTGGTGGTACTAGCCATATGGGCAAGGGTCAGCTCAAGGGGTTCTCTTGAATGGTCCATAACTCTGTTTTCCCTCTCTTCCTTACCAAATACCCTTGTCATGGGCATACCTTTGCTCAAGGGCATGTACGGAAACGACTCAGGAAGCTTAATG…	1809	MITLVDLYHVLTAVVPLYVAMILAYGSVKWWKIFSPDQCSGINRFVALFAVPLLSFHFISTNNPYAMNYRFIAADTLQKVMVLVVLAIWARVSSRGSLEWSITLFSLSSLPNTLVMGIPLLKGMYGNDSGSLMVQIVVLQCIIWYTLMLFLFEYRGARLLIVEQFPDTAGSIISFRVDSDIISLDGKEPLQTDAEVGEDGKLHVTVRKSTSSRSEIFSRHTHGPNSGVSLTPRPSNLTNAEIYSLQSSRNPTPRGSSFNHTDFYSMVNGKNASNVSPRQSNFGNLGFDEESGGGAGYGNVPRANGVYPQGNSVQGTGYPAPPSAGMFSPVSGPGAKKKANGADGGKDLHMFVWSSSASPVSEGGIHVFRGGEYGNELGGVVGHPKDYDEFGRDEFSFGN…	602
Paeoniaostii.Fengdan	PsPIN2a	Pos.gene7433	ATGATCTCAGGAAAAGACATTTATGAGGTTTTATCAGCAGTTGTGCCTTTGTACGTTGCTATGATACTTGCCTACGGCTCTGTTCGGTGGTGGAAAATCTTCACACCAGAACAATGCTCTGGCATCAACCGTTTTGTAGCAGTTTTTGCGGTTCCCTTGCTTTCATTCAACTTCATCTACAAAAACGACCCTTATGCCATGGATTTTAAGTTCATTGCGTCTGATTCGCTGCAGAAGGTAGTAATCTTTTTGGCTCTTTTGTTATGGCATATTTGCAGCAAAAATAGCAGTCTGGAATGGATGATAACATTGTTTTCACTTTCTACTCTCCCAAACACACTTGTTATGGGTGTGCCTCTTTTGGGTGCCATGTATGGAGATTTCACTGGGAGTTTAATG…	1623	MISGKDIYEVLSAVVPLYVAMILAYGSVRWWKIFTPEQCSGINRFVAVFAVPLLSFNFIYKNDPYAMDFKFIASDSLQKVVIFLALLLWHICSKNSSLEWMITLFSLSTLPNTLVMGVPLLGAMYGDFTGSLMVQMVVLQSIVWYTLLLIMFEYRGAKILIKEQFPDNAGSIKSFRVESDVISLSGIEPLQADAEIGDDGSLRVVLRRSNSSFSNRRSNSVTSRISNLSGVEVYSVRSSRAPSINQNDFHAMSRTSSKHGHNNSSFGQDVFSLQSSKRATTRVSPTFSERSSSGGERFDGFGSSYPPPLNNDNGLHMFVWRSNDSHHVPKANHKQADSKVPSIDFVSSGIEDFTENDESDAINIQDGERNHQMPRASVVARLILIMVWRKLIRNPNTYA…	540
Paeoniaostii.Fengdan	PsPIN2b	Pos.gene48530	ATGGCTTTTTCACAAAATATCATAGCATGTGAAATATCAATTGCCACATTTTTAATAGATGTAAGATTCTTGATCGGTCCAACAGTGATTATAGCCCCCTGTATTGTCAATGGCATTCGTGGGGCTGGTCTTCTCCCAGGTATTGTTCTCTTTATATTTATAAAAGAGTATAATGTCCACGCAAACATACTAAGCACTGCGGTTACTTTTGGAATGTTGGTACCGTTGCCCATAACAATCCTCTACTACGTCCTCCTTGGTGTTTTACTTACTTCTGCTATTTTTGGCCACCCACCTAAGCTCCGTTCCATTGTTGTTCCTGTTCAAGATGTTTTGTTGCTTTTTGTGCCTGTTGTGGTTGTTGAGGTTGATATTGATGATGAGTTGCTTAGAGACTAC…	540	MAFSQNIIACEISIATFLIDVRFLIGPTVIIAPCIVNGIRGAGLLPGIVLFIFIKEYNVHANILSTAVTFGMLVPLPITILYYVLLGVLLTSAIFGHPPKLRSIVVPVQDVLLLFVPVVVVEVDIDDELLRDYEIVIPLVYIMLYEAFELRVIIVFELRNRYRTAINVTLRRNPSDESY	179
Paeoniaostii.Fengdan	PsPIN4	Pos.gene23763	ATGATTTCTTGGCATGATCTCTACACTGTGTTAACGGCCGTTGTCCCTCTCTATGTTGCCATGATCTTAGCTTATGGCTCAGTCCGGTGGTGGAAGATTTTCACCCCAGACCAATGTTCTGGCATCAACCGTTTCGTGGCCATCTTCGCCGTACCCCTTTTATCTTTCCACTTCATTTCCACTAATAATCCTTATGAGATGAACTTCCGGTTCATCGCCGCTGACACTCTTCAGAAAATCATCATGCTCGTTGTGCTTGGCGTCTGGACAAACTTAACTAAGAACGGAAGCCTTGAATGGATGATCACAATATTTTCTCTCTCTACTCTTCCCAACACATTGGTCATGGGAATTCCTTTACTCATAGCTATGTACGGGGAATATTCCGGTAGTCTGATG…	1965	MISWHDLYTVLTAVVPLYVAMILAYGSVRWWKIFTPDQCSGINRFVAIFAVPLLSFHFISTNNPYEMNFRFIAADTLQKIIMLVVLGVWTNLTKNGSLEWMITIFSLSTLPNTLVMGIPLLIAMYGEYSGSLMVQVVVLQCIIWYTLLLFLFEYRGAKMLIMEQFPETAASIVSFKVDSDVVSLDGQDFLETDAEIGNDGKLHVTVRKSNASRRSLGPGSLSALTPRPSNLTGAEIYSLSSSRNPTPRGSNFNNSDFYSMMGCQGFPARHSNFGPADLYSVQSSRGPTPRPSNFEENCAPPPPPPPPQTTTSPKFGFYPVQPVPTPYPAPNPEISSTVAKPTKNLHPPVQQPQPGNTQSKSNHDAKELHMFVWSSSASPVSEGGGLHVFGGAEFGASEQ…	654
Paeoniaostii.Fengdan	PsPIN5	Pos.gene23140	ATGATAGGGTGGGAAGATGTTTACAAGGTGGTGGTAGCCATGGCACCACTCTATGTTGCATTAATATTAGGTTATGGCTCTGTCAAGTGGTGGCACATATTCACAACCGAACAATGCGATGCCATAAATCGCTTTGTTTGCTTCTTCACTCTTCCTCTCTTCACCTTTGAGTTCACAGCTCATGTTGATCCTTTCCAAATGAACTACTACTTCATCGGAGGAGACGCCATCTCAAAAGTCATCATCTTCGCTGTGTTAGTCTTCTGGGCAAAGTGTAGTAGTAAAGGAAGCTATTGTTGGTCTATAACAAGTTTTTCCTTGTCTACTTTAACTAATTCTCTTGTCGTAGGGGTGCCATTGTTAAAAGCCATGTATGGACAAATGGCTGTGCTTCTTGTT…	1071	MIGWEDVYKVVVAMAPLYVALILGYGSVKWWHIFTTEQCDAINRFVCFFTLPLFTFEFTAHVDPFQMNYYFIGGDAISKVIIFAVLVFWAKCSSKGSYCWSITSFSLSTLTNSLVVGVPLLKAMYGQMAVLLVVQSSVVQGIIWLTLLLFVLEFRRSGNDVYPTETTTGSQIVSAEPGKDLEGNDIVTSTRPPFWHLMKVVGIKLTMNPNSYACLVGVTWAFISNRWHFQMPSIMEDSILIMSKAGTGTAMFSMGLFMASQKNLIACGTSLTLFGMVLRFVAGPAAMAIGAIAVGLHGDVLRVAIIQAALPQSITSFIYAKEYGLHAEVLSTAVIFGMMVSLPVLVAYYAILEFLH	356
Paeoniaostii.Fengdan	PsPIN6a	Pos.gene11355	TTAAAGATCTTCATTTGTGCAGGGAAGCTTCAGGTCTATAATAGAAACCTTCGTAGCCCAGGCAGAGATTCAAGTTTTGTCTTTAGATTCAAGGTCTCTTATGGCTATGATTTTTTTGTTGGCTTACACACACGTGTTATGGCTATGATGTGCGAGGATTGCTATAATTTTCCTTCCAGGTTTGGGGATGGCCATGTTCAGTCTAGGTTTTTAATTATAGTAGCCTGCAGAAAATCAGTTGCCACATTTTCAATGGCTCAAAGGTTCTTGACTAGTTCGGCAGTGATTGCAGCCACTTTTATTGCCATTGTCCTTTGTGGGGTTCTTTATTATATTGCAATTGTTCAGGCTTCTCTTCTCCAATGTATCGTTTCCTTTGTATTTGAAAATTTGTACAAT…	483	LKIFICAGKLQVYNRNLRSPGRDSSFVFRFKVSYGYDFFVGLHTRVMAMMCEDCYNFPSRFGDGHVQSRFLIIVACRKSVATFSMAQRFLTSSAVIAATFIAIVLCGVLYYIAIVQASLLQCIVSFVFENLYNVHADILEDYFWNVGTVAHNNLLLRPFWC	161
Paeoniaostii.Fengdan	PsPIN6b	Pos.gene23815	ATGGCTCAAAGGTTCTTGACTGGTCTGGCAGTGATTGTAGCCACTTTTATTGCAATTGGCCTTTGCAGGGTTCTTTTGCATATTACTGCTCTTTTCCAAGGTATTGTTCCTTTTGTATTTGCAAAAGAGTACAATGTCCATGCTGCTCTTCTCCAAGATATCGTTTCCTTTGTATTTGAAAATGTGTACAATGTCCACGTAGACATACTAGAGGATTATTTTTGGAATGTTGGTACTGTTGCCCATAACAATCTTCTACTACGCCCTTTTTAG	273	MAQRFLTGLAVIVATFIAIGLCRVLLHITALFQGIVPFVFAKEYNVHAALLQDIVSFVFENVYNVHVDILEDYFWNVGTVAHNNLLLRPF	90
Paeoniaostii.Fengdan	PsPIN8	Pos.gene47573	ATGATTTCTCTGGCCAAATTATACCATGTCGTGGAAGCCATTGTCCCATTATACACTGCCATGATTATAGCCTATATCTCTGTCAAATGGTGGAAGCTCTTCACACCAGAACAATGCTCAGGTATCAACATGTTTGTGGCAAAATTCTCGATTCCACTGTTGTCCTTCCAAGTGATCTCTGATAACAACCCCTACAAAATGAACCTGAAACTCATAATCTCCGACTCCCTACAAAAACTACTTGCCTTTCTTTTATTGGTAGTAATCACCAAATTTAGTTCCAGAGGAAGCTTGAATTGGATCATAACAGGCCTATCTCTGTCAACACTTCCTAACACTTTGGTCTTGGGAATTCCACTATTGAAGGCAATGTATGGAGATGAAGCAGCTGTGCTTCTA…	1074	MISLAKLYHVVEAIVPLYTAMIIAYISVKWWKLFTPEQCSGINMFVAKFSIPLLSFQVISDNNPYKMNLKLIISDSLQKLLAFLLLVVITKFSSRGSLNWIITGLSLSTLPNTLVLGIPLLKAMYGDEAAVLLAQIVVLQSIIWYNLLLFLFEFSATKAVSMPSPLESTEELENPQEAQPKEGGEEGKTRTGRTTKTMLIFSTVGKKLIRNPNTHATVAGLIWASIRFRWGVELPTILKKSISILSDGGLGMAMFSIGLFMASRPNIIVCGTRLAVLAMGLKFLMGPSLMAVSSIAIGLKGILFKVAIVQASLPLGIVPFVFAKEYNIHPDILSTGVVLGMLLAMPIALAYYFLLAL	357
Arabidopsis_thaliana.Araport11	AtPIN7	AT1G23080	ATGATCACATGGCACGACCTCTACACCGTCCTCACGGCGGTGATACCACTCTACGTAGCCATGATCCTCGCTTACGGCTCAGTCCGGTGGTGGAAAATCTTCTCACCAGACCAATGTTCCGGCATAAACCGCTTCGTCGCTATTTTCGCCGTCCCTCTTCTCTCTTTCCACTTCATCTCCTCAAACAATCCTTACGCAATGAATCTCCGATTCATCGCAGCCGATACACTCCAAAAACTAATCATGCTCACTCTCCTAATCATCTGGGCTAACTTCACTCGCTCCGGTAGTCTTGAATGGAGCATCACAATCTTCTCTCTTTCAACACTTCCCAACACTCTCGTTATGGGAATACCTCTCTTGATCGCCATGTACGGAGAATATTCCGGCTCACTCATG…	1860	MITWHDLYTVLTAVIPLYVAMILAYGSVRWWKIFSPDQCSGINRFVAIFAVPLLSFHFISSNNPYAMNLRFIAADTLQKLIMLTLLIIWANFTRSGSLEWSITIFSLSTLPNTLVMGIPLLIAMYGEYSGSLMVQIVVLQCIIWYTLLLFLFEYRGAKILIMEQFPETGASIVSFKVESDVVSLDGHDFLETDAQIGDDGKLHVTVRKSNASRRSFYGGGGTNMTPRPSNLTGAEIYSLNTTPRGSNFNHSDFYSMMGFPGGRLSNFGPADMYSVQSSRGPTPRPSNFEESCAMASSPRFGYYPGGAPGSYPAPNPEFSTGNKTGSKAPKENHHHVGKSNSNDAKELHMFVWGSNGSPVSDRAGLQVDNGANEQVGKSDQGGAKEIRMLISDHTQNGEN…	619
Arabidopsis_thaliana.Araport11	AtPIN3	AT1G70940	ATGATCTCATGGCACGACCTCTACACGGTCCTCACCGCCGTGATTCCTCTCTACGTGGCCATGATCCTCGCTTACGGCTCTGTCCGGTGGTGGAAAATCTTCTCACCCGACCAATGCTCCGGAATCAACCGTTTTGTCGCCATCTTCGCCGTCCCTCTCCTCTCTTTTCACTTCATCTCCACCAACAATCCTTACGCAATGAATCTCCGGTTCATCGCCGCCGACACTCTCCAAAAAATCATCATGTTGTCACTTTTAGTCCTATGGGCTAATTTCACTCGCTCCGGTAGCCTCGAGTGGAGCATCACAATCTTTTCCCTCTCCACACTTCCCAACACTCTTGTTATGGGGATTCCTCTCTTGATCGCCATGTATGGCGAATACTCTGGTTCCCTCATG…	1923	MISWHDLYTVLTAVIPLYVAMILAYGSVRWWKIFSPDQCSGINRFVAIFAVPLLSFHFISTNNPYAMNLRFIAADTLQKIIMLSLLVLWANFTRSGSLEWSITIFSLSTLPNTLVMGIPLLIAMYGEYSGSLMVQIVVLQCIIWYTLLLFLFEFRGAKMLIMEQFPETAASIVSFKVESDVVSLDGHDFLETDAEIGDDGKLHVTVRKSNASRRSFCGPNMTPRPSNLTGAEIYSLSTTPRGSNFNHSDFYNMMGFPGGRLSNFGPADMYSVQSSRGPTPRPSNFEENCAMASSPRFGYYPGGGAGSYPAPNPEFSSTTTSTANKSVNKNPKDVNTNQQTTLPTGGKSNSHDAKELHMFVWSSNGSPVSDRAGLNVFGGAPDNDQGGRSDQGAKEIRML…	640
Arabidopsis_thaliana.Araport11	AtPIN1	AT1G73590	ATGATTACGGCGGCGGACTTCTACCACGTTATGACGGCTATGGTTCCGTTATACGTAGCTATGATCCTCGCTTACGGCTCTGTCAAATGGTGGAAAATCTTCACACCAGACCAATGCTCCGGCATAAACCGTTTCGTCGCTCTCTTCGCCGTTCCTCTCCTCTCTTTCCACTTCATCGCCGCTAACAACCCTTACGCCATGAACCTCCGTTTCCTCGCCGCAGATTCTCTCCAGAAAGTCATTGTCCTCTCTCTCCTCTTCCTCTGGTGCAAACTCAGCCGCAACGGTTCTTTAGATTGGACCATAACTCTCTTCTCTCTCTCGACACTCCCCAACACTCTAGTCATGGGGATACCTCTTCTCAAAGGCATGTATGGTAATTTCTCCGGCGACCTCATG…	1869	MITAADFYHVMTAMVPLYVAMILAYGSVKWWKIFTPDQCSGINRFVALFAVPLLSFHFIAANNPYAMNLRFLAADSLQKVIVLSLLFLWCKLSRNGSLDWTITLFSLSTLPNTLVMGIPLLKGMYGNFSGDLMVQIVVLQCIIWYTLMLFLFEYRGAKLLISEQFPDTAGSIVSIHVDSDIMSLDGRQPLETEAEIKEDGKLHVTVRRSNASRSDIYSRRSQGLSATPRPSNLTNAEIYSLQSSRNPTPRGSSFNHTDFYSMMASGGGRNSNFGPGEAVFGSKGPTPRPSNYEEDGGPAKPTAAGTAAGAGRFHYQSGGSGGGGGAHYPAPNPGMFSPNTGGGGGTAAKGNAPVVGGKRQDGNGRDLHMFVWSSSASPVSDVFGGGGGNHHADYSTATN…	622
Arabidopsis_thaliana.Araport11	AtPIN6	AT1G77110	ATGATAACGGGAAACGAATTCTACACGGTGATGTGTGCCATGGCACCACTCTACTTCGCCATGTTCGTGGCTTATGGATCGGTAAAGTGGTGCAAGATCTTCACGCCGGCGCAATGTTCCGGAATCAACCGTTTTGTCTCCGTTTTCGCCGTCCCAGTCCTCTCTTTCCACTTCATCTCACAAAACAACCCTTACAAAATGGACACAATGTTCATCCTCGCCGACACTTTGTCCAAAATCTTCGTCTTCGTTTTGCTCTCTCTATGGGCCGTTTTCTTCAAAGCCGGTGGTCTCGATTGGCTCATCACTCTATTCTCAATCGCTACTCTCCCTAACACTCTCGTTATGGGCATACCTTTGCTTCAGGCCATGTATGGAGATTACACTCAAACCCTCATG…	1713	MITGNEFYTVMCAMAPLYFAMFVAYGSVKWCKIFTPAQCSGINRFVSVFAVPVLSFHFISQNNPYKMDTMFILADTLSKIFVFVLLSLWAVFFKAGGLDWLITLFSIATLPNTLVMGIPLLQAMYGDYTQTLMVQLVVLQCIIWYTLLLFLFELRAARLLIRAEFPGQAAGSIAKIQVDDDVISLDGMDPLRTETETDVNGRIRLRIRRSVSSVPDSVMSSSLCLTPRASNLSNAEIFSVNTPNNRFFHGGGGSGTLQFYNGSNEIMFCNGDLGGFGFTRPGLGASPRRLSGYASSDAYSLQPTPRASNFNELDVNGNGTPVWMKSPAAGRIYRQSSPKMMWESGQRHAAKDINGSVPEKEISFRDALKAAPQATAAGGGASMEEGAAGKDTTPVAAIG…	570
Arabidopsis_thaliana.Araport11	AtPIN4	AT2G01420	ATGATTACGTGGCACGACTTGTACACCGTCCTCACCGCCGTGGTACCACTTTACGTAGCTATGATTCTCGCCTACGGATCCGTACAGTGGTGGAAGATATTCTCACCAGACCAGTGCTCCGGCATCAACCGCTTCGTCGCTATCTTCGCCGTCCCTCTCCTCTCCTTCCACTTCATCTCCACCAACGATCCTTACGCCATGAATTTCCGCTTCGTCGCCGCCGACACGCTTCAAAAAATCATCATGCTCGTCTTACTTGCTCTATGGGCTAACCTAACCAAGAACGGTAGCTTGGAGTGGATGATCACAATCTTCTCTCTCAGCACTCTCCCAAACACTCTTGTCATGGGGATCCCTCTGTTGATCGCCATGTACGGAACCTACGCAGGTTCTCTAATG…	1851	MITWHDLYTVLTAVVPLYVAMILAYGSVQWWKIFSPDQCSGINRFVAIFAVPLLSFHFISTNDPYAMNFRFVAADTLQKIIMLVLLALWANLTKNGSLEWMITIFSLSTLPNTLVMGIPLLIAMYGTYAGSLMVQVVVLQCIIWYTLLLFLFEYRGAKLLIMEQFPETGASIVSFKVESDVVSLDGHDFLETDAEIGNDGKLHVTVRKSNASRRSLMMTPRPSNLTGAEIYSLSSTPRGSNFNHSDFYSVMGFPGGRLSNFGPADLYSVQSSRGPTPRPSNFEENNAVKYGFYNNTNSSVPAAGSYPAPNPEFSTGTGVSTKPNKIPKENQQQLQEKDSKASHDAKELHMFVWSSSASPVSDVFGGGAGDNVATEQSEQGAKEIRMVVSDQPRKSNARG…	616
Arabidopsis_thaliana.Araport11	AtPIN8	AT5G15100	ATGATCTCCTGGCTCGATATCTACCATGTTGTTTCAGCAACTGTTCCTCTCTATGTCTCAATGACATTAGGTTTCCTCTCTGCAAGACATCTAAAGCTCTTCTCACCCGAACAATGCGCAGGCATCAACAAATTCGTGGCCAAATTCTCCATCCCTTTGCTTTCTTTTCAAATAATCTCTGAAAACAACCCCTTCAAGATGAGCCCTAAACTCATTCTCTCTGATATTCTCCAGAAATTCTTAGTCGTTGTTGTATTAGCCATGGTTTTAAGATTCTGGCATCCAACAGGAGGAAGAGGAGGAAAATTGGGTTGGGTCATAACCGGATTATCTATATCGGTGTTGCCAAATACTCTCATTCTTGGAATGCCAATCTTGAGTGCCATCTATGGAGATGAA…	1104	MISWLDIYHVVSATVPLYVSMTLGFLSARHLKLFSPEQCAGINKFVAKFSIPLLSFQIISENNPFKMSPKLILSDILQKFLVVVVLAMVLRFWHPTGGRGGKLGWVITGLSISVLPNTLILGMPILSAIYGDEAASILEQIVVLQSLIWYTILLFLFELNAARALPSSGASLEHTGNDQEEANIEDEPKEEEDEEEVAIVRTRSVGTMKILLKAWRKLIINPNTYATLIGIIWATLHFRLGWNLPEMIDKSIHLLSDGGLGMAMFSLGLFMASQSSIIACGTKMAIITMLLKFVLGPALMIASAYCIRLKSTLFKVAILQAALPQGVVPFVFAKEYNLHPEIISTGVIFGMLIALPTTLAYYFLLDL*	367
Arabidopsis_thaliana.Araport11	AtPIN5	AT5G16530	ATGATAAATTGTGGAGATGTTTACAAGGTAATCGAAGCAATGGTTCCACTCTATGTAGCCTTAATCTTAGGCTATGGCTCTGTGAAATGGTGGCACATCTTCACGCGTGATCAATGTGATGCTATAAACCGTCTCGTTTGCTATTTCACCCTGCCGCTCTTCACCATTGAGTTCACGGCCCATGTCGACCCGTTCAACATGAATTACCGGTTCATCGCGGCCGATGTCCTCTCTAAGGTCATCATAGTCACGGTCTTAGCGTTGTGGGCCAAATATAGCAACAAAGGAAGCTATTGTTGGTCCATTACTAGTTTCTCTCTATGCACTCTTACTAACTCTCTTGTCGTTGGTGTGCCATTGGCTAAGGCAATGTACGGACAACAGGCTGTTGATCTGGTG…	1056	MINCGDVYKVIEAMVPLYVALILGYGSVKWWHIFTRDQCDAINRLVCYFTLPLFTIEFTAHVDPFNMNYRFIAADVLSKVIIVTVLALWAKYSNKGSYCWSITSFSLCTLTNSLVVGVPLAKAMYGQQAVDLVVQSSVFQAIVWLTLLLFVLEFRKAGFSSNNISDVQVDNINIESGKRETVVVGEKSFLEVMSLVWLKLATNPNCYSCILGIAWAFISNRWHLELPGILEGSILIMSKAGTGTAMFNMGIFMALQEKLIVCGTSLTVMGMVLKFIAGPAAMAIGSIVLGLHGDVLRVAIIQAALPQSITSFIFAKEYGLHADVLSTAVIFGMLVSLPVLVAYYAALEFIH*	351
Arabidopsis_thaliana.Araport11	AtPIN2	AT5G57090	ATGATCACCGGCAAAGACATGTACGATGTTTTAGCGGCTATGGTGCCGCTATACGTTGCTATGATATTAGCCTATGGTTCGGTACGGTGGTGGGGGATATTCACACCGGACCAATGTTCCGGTATAAACCGGTTCGTTGCGGTTTTCGCGGTTCCTCTTCTCTCTTTCCATTTCATCTCCTCCAATGATCCTTATGCAATGAATTACCACTTCCTCGCTGCTGATTCTCTTCAGAAAGTCGTTATCCTCGCCGCACTCTTTCTTTGGCAGGCGTTTAGCCGCAGAGGAAGCCTAGAATGGATGATAACGCTCTTTTCACTATCAACACTGCCTAACACGTTGGTAATGGGAATCCCATTGCTTAGGGCGATGTACGGAGACTTCTCCGGTAACCTAATG…	1944	MITGKDMYDVLAAMVPLYVAMILAYGSVRWWGIFTPDQCSGINRFVAVFAVPLLSFHFISSNDPYAMNYHFLAADSLQKVVILAALFLWQAFSRRGSLEWMITLFSLSTLPNTLVMGIPLLRAMYGDFSGNLMVQIVVLQSIIWYTLMLFLFEFRGAKLLISEQFPETAGSITSFRVDSDVISLNGREPLQTDAEIGDDGKLHVVVRRSSAASSMISSFNKSHGGGLNSSMITPRASNLTGVEIYSVQSSREPTPRASSFNQTDFYAMFNASKAPSPRHGYTNSYGGAGAGPGGDVYSLQSSKGVTPRTSNFDEEVMKTAKKAGRGGRSMSGELYNNNSVPSYPPPNPMFTGSTSGASGVKKKESGGGGSGGGVGVGGQNKEMNMFVWSSSASPVSEAN…	647
Oryza_sativa.Nipponbare.v7	OsPIN8	LOC_Os01g51780	ATGGTGTCCTGGAAGGACATCTACCTCGTTCTTGAAGCGACAGTTCCACTATATGTAGCTATGATACTGGCCTACCTATCCATAAAATGGTGGAAGCTGTTCACCCCAGAGCAGTGCTCTGGGATCAACAAGTTTGTGGCGAAGTTTTCTATTCCTCTGCTCTCTTTTCAGGTCATTTCCACAACCGATCCTTATGACATGAATATCAAGCTCATATACTCGGATATCCTACAAAAGTCGCTTGCCTTGCTGGGATTTGCAGCCATTTCCAAAGCATGCTGTGCAGAGAAGTTTGACTGGCTGATTACTGGTTTTTCTTTATCAACACTTCCCAATACACTGATTGTTGGCATCCCGTTGCTGAAAGGAATGTATGGTGAGCAAGCCGGCAAACTACTA…	936	MVSWKDIYLVLEATVPLYVAMILAYLSIKWWKLFTPEQCSGINKFVAKFSIPLLSFQVISTTDPYDMNIKLIYSDILQKSLALLGFAAISKACCAEKFDWLITGFSLSTLPNTLIVGIPLLKGMYGEQAGKLLSQIVVLQSLIWYTLLLFLFELRAANGMATTTSSETTGLIWALVGFRWHIRLPLIVSNSIRMLSDGGLGMAMFSLGLFTALQTKIIACGAKRMLLALAIRFFLGPALMGMSSYAIGMRGVLLKIAIVQAALPQGIVPFVFAKEYNVQADILSTAIIVGMMVAVPVALAYYFAMIIPAIK*	311
Oryza_sativa.Nipponbare.v7	OsPIN9	LOC_Os01g58860	ATGATTACGGGTTCGGAGGTGTACCAGGTGGTGGAGGCGATGGCGCCGCTGTACACGGCGGCGGCGCTGGGGTACGGGTCGGTGCGGTGGCTGAAGGCGTTCTCCAACGAGCAGTGCGCCGGGATCAACCACTTCGTGGCGCTCTACGCCGTGCCGGTGCTCATCTTCGACATGGTGTCCACCAACAACGTGTACAAGATGAACGGCCGCCTCATCGCCGCCGACACGCTGCAGAAGGCCGTGCTGCTGCTGGGCCTCATGGCGTGGGCGCTCTGGGAGCGGTCGCGCGCGCGCGGCGCCGGGGCCAAGGCCAAGGCGGCGGTGTCGTCGCCGCTGCAGTGGGTCATCACCTGCTTCTCCGTCGCGTCGCTGCCCAACACCATCATCATGGGCGTCCCG…	1281	MITGSEVYQVVEAMAPLYTAAALGYGSVRWLKAFSNEQCAGINHFVALYAVPVLIFDMVSTNNVYKMNGRLIAADTLQKAVLLLGLMAWALWERSRARGAGAKAKAAVSSPLQWVITCFSVASLPNTIIMGVPLLNGMYGPVSKDLMKQIVVMQFCIWYNVIIFLYEYMAARRSASAPPPASSEGSAKISPSSPVKAAAAAADTNGNAVAADRPQEVAVNIEITEMAASTARDGVSGETTAAAKEVSSGEVAPVEEEEASAPAPSMKHVIWMAVKKLLQIPNTYASFLGLIWSLIAFKCGFSMPKIVEDSLFTIRTTAVGLSMFSSGTFIARQSRFVPCGYKIASFSMVIKFLIGPVVMLFASLVIGMHGTLLHIAVVQAALPLAVTSFVYAEEYKVHA…	426
Oryza_sativa.Nipponbare.v7	OsPIN5a	LOC_Os01g69070	ATGATAGGGTGGGGAGACGTGTACAAGGTGGTGGCGGCGACGGTGCCGCTCTACTTCGCGCTGTTCCTGGGCTACGGGTCGGTGAGGTGGTGGCGGATCTTCACGAGGGAGCAGTGCGACGCCGTGAACCGGCTCGTCGCCTTCTTCGCGCTCCCCTTCTTCACCTTCGAGTTCACCCTCCACACCGACCCGTTCCAGGTGAACTACCGCGCCGTCGCCGCCGACGTGATCTCGAAGGCGGTCATCGTCGCCGTCATCGGCGCCTGGGCGCGGTTCATGAGCAAGGGCGGCTGCGCCGTGAGCTGGTCCATCACCAGCTTCTCGCTGTCCACGCTCACCAACTCGCTTGTCGTCGGCGTGCCCATGGCGCGCGCCATGTACGGCGAGTGGGCGCAGCAG…	1092	MIGWGDVYKVVAATVPLYFALFLGYGSVRWWRIFTREQCDAVNRLVAFFALPFFTFEFTLHTDPFQVNYRAVAADVISKAVIVAVIGAWARFMSKGGCAVSWSITSFSLSTLTNSLVVGVPMARAMYGEWAQQLVVQLSVFQAIVWLTLLLFVLEVRKAAIGMYVDGAEAAAAAGKDVEAAGAAAAAGTVVVAAAAGKPSLWALVKVVAHKLARNPNTYASFVGITWACLANRLHIALPSAFEGSVLIMSKSGTGMAMFSMGLFMAQQEKIIACGTSFAALGLVLKFALGPAAMAIGSIAVGLRGDVLRVAIIQAALPQSITSFIFAKEYGLHADVLSTAVIFGMLVSLPLLVGFYIVLELIR*	363
Oryza_sativa.Nipponbare.v7	OsPIN10a	LOC_Os01g45550	ATGATATCCGGGCACGACTTCTACACGGTGATGGCGGCGGTGGTGCCGCTGTACGTGGCGATGTTCCTGGCGTACGGGTCGGTGCGGTGGTGGGGCATCTTCACGCCGGACCAGTGCTCCGGCATCAACCGCTTCGTCGCCATCTTCGCCGTGCCGCTCCTGTCCTTCCACTTCATCTCCACCAACGACCCGTACGCCATGAACCTCCGCTTCCTGGCGGCGGACACGCTGCAGAAGCTGCTCGTCCTGGCGGGGCTCGCCGCGTGGTCGCGCCTCCCCTCGCGGACCGGCGCGCCGCGGCTGGACTGGTCCATCACGCTCTTCTCCCTCTCCACGCTGCCCAACACGCTCGTCATGGGGATCCCGCTGCTGATCGCCATGTACGGGCCATACTCCGGC…	2013	MISGHDFYTVMAAVVPLYVAMFLAYGSVRWWGIFTPDQCSGINRFVAIFAVPLLSFHFISTNDPYAMNLRFLAADTLQKLLVLAGLAAWSRLPSRTGAPRLDWSITLFSLSTLPNTLVMGIPLLIAMYGPYSGSLMVQIVVLQCIIWYTLMLFLFEFRAARMLIADQFPDTAASIVSLHVDPDVVSLEGGHAETEAEVAADGRLHVTVRRSSVSRRSLLVTPRPSNLTGAEIYSLSSSRNPTPRGSNFNHADFFAMVGGGPPPPTPAAVRGSSFGASELYSLQSSRGPTPRQSNFDEHSARPPKPPATTTGALNHDAKELHMFVWSSSASPVSEVSGLPVFSGGGGGGALDVGAKEIHMVIPADLPQNNGSGKEHEEYGAVALGGGGGGENFSFGGGKT…	670
Oryza_sativa.Nipponbare.v7	OsPIN1c	LOC_Os11g04190	ATGATCACGGTGGTGGACCTGTACCACGTCCTGACGGCGGTGGTGCCGCTGTACGTGGCGATGACGCTGGCGTACGCCTCCGTCCGGTGGTGGCGCATCTTCTCCCCGGACCAGTGCTCCGGCATCAACCGCTTCGTCGCGCTCTTCGCCGTCCCGCTCCTCTCCTTCCACTTCATCTCCACCAACAACCCCTTCGCCATGAACCTCCGCTTCCTCGCCGCCGACACGCTCCAGAAGCTCATCGTCCTCGCCCTCCTCGCCCTCTGGTGCCGCCTCTCCGCGCGCGGGTCACTCGACTGGCTCATCACCCTCTTCTCCCTCTCCACCCTCCCCAACACCCTCGTCATGGGCATCCCGCTGCTCAAGGGGATGTACGCCGCCGCCGCCGACGTCGACTCC…	1665	MITVVDLYHVLTAVVPLYVAMTLAYASVRWWRIFSPDQCSGINRFVALFAVPLLSFHFISTNNPFAMNLRFLAADTLQKLIVLALLALWCRLSARGSLDWLITLFSLSTLPNTLVMGIPLLKGMYAAAADVDSGSLMVQIVVLQCIIWYTLMLFLFEYRGARLLVMEQFPDTAASIVSFRVDSDVVSLAGGGGGAAELQAEAEVGDDGRMRVTVRKSTSSRSEAACSHGTQSHSQSMQPRVSNLSGVEIYSLQSSRNPTPRGSSFNHAEFFNIVGNGKQGDEEKGAAGGGGHSPQPVVGKRKDLHMFVWSSSASPVSERAAAAAAGAVHVFGGGGADHGDAKGAQAYDEYSFGNKNEKDGPTLSKLGSNSTAQLRPKDDGEGMAAAMPPASVMTRLILI…	554
Oryza_sativa.Nipponbare.v7	OsPIN5d	LOC_Os11g02950	ATGGCTGAAATTCCATACGGCCTAGGGTCACACATGATAGGGTGGGTGGACATTGGAAAAATCTTGTCCGCGATAGCACCGCTCTATTTCGCCCTTGTATTGGGGTACTGCTCTTCCAAGCGGTGGTGGCGAATCTTCACGGCAGAAGATTCCGAAGCAATAATGGTCGCTTGGTTTGCTCTTCCCTTTTTCACCTTTGAATTTACGCTCCACCTTGATCCCTACAATGTGAGGTACAGCCTTATAGCAGCTGATAGCATATCGAAGTTAATTATAGTCATCGTAATCGGCATTGGTGTTGGGTTAATATTCCGGAAAGAGGGATTATGCACCGCTGTCATCGACTGGTGTATAAGCGGCTTTTCTCTTGCGTCACTCACCAATTCTCTGGTTGTGGGC…	1812	MAEIPYGLGSHMIGWVDIGKILSAIAPLYFALVLGYCSSKRWWRIFTAEDSEAIMVAWFALPFFTFEFTLHLDPYNVRYSLIAADSISKLIIVIVIGIGVGLIFRKEGLCTAVIDWCISGFSLASLTNSLVVGVPMARAMYGNWAGQVVVQLSIFQAIVWLTSLMVVLEVRKAFVSDAHDESNRHEEGSYIDDDTVVGGSGTSEDMQSLEEGVSDATNQDLKGEEAVTVAGVNGARLPLFKSVARKLACNPNLHASVIGISWACISNRSHLTLPPALEGSVQIMSRSGLGLAMFSMGCNTSVYFILHICQGIWIACRRPEYSKTGGARVPVRLICRHGTAWRGATKGHVRERDLMIGWVDIGKILSAITLLYFALALGYCSSRRWWQIFTAEDSEAINR…	603
Oryza_sativa.Nipponbare.v7	OsPIN1d	LOC_Os12g04000	ATGGAGCAGTTCCCGGACACCGCCGCCTCCATCGTCTCCTTCCGGGTGGATTCCGACGTCGTCTCGCTCGCCGGCGGCGGTGGTGGAGCCGCGGAGCTGCAGGCGGAGGCGGAGGTCGGGGACGATGGCAAGATGCGAGTCACCGTGCGCAAGTCGACGAGCTCGCGCTCCGAGGCGGCGTGCTCGCACGGGACGCAGTCACACTCGCAGTCCATGCAGCCGCGCGTCTCCAACCTCTCCGGCGTCGAGATTTACTCGCTGCAGTCGTCGCGGAACCCGACGCCGCGGGGCTCCAGCTTCAACCACGCCGAGTTCTTCAACATCGTCGGCAACGGCAAGCACGGCGACGAGGAGAAGGGCGCCGCCGGTGGCGGGGGCCACTCGCCGCAGCCGGTGGTG…	1173	MEQFPDTAASIVSFRVDSDVVSLAGGGGGAAELQAEAEVGDDGKMRVTVRKSTSSRSEAACSHGTQSHSQSMQPRVSNLSGVEIYSLQSSRNPTPRGSSFNHAEFFNIVGNGKHGDEEKGAAGGGGHSPQPVVGKRKDLHMFVWSSSASPVSERAAAAAAAGAVHVFGGGGADHGDAKGAQAYDEYSFGNKNEKDGPTLSKLGSNSTAQLRPKDDGEGRAAAMPPASVMTRLILIMVWRKLIRNPNTYSSLLGVIWSLVSYRWGIEMPAIIARSISILSDAGLGMAMFSLGLFMALQPRIIACGNSLASYAMAVRFLVGPAVMAAASIAVGLRGVLLHIAIVQAALPQGIVPFVFAKEYNVHPNILSTAVIFGMLIALPITLVYYILLGL*	390
Oryza_sativa.Nipponbare.v7	OsPIN1b	LOC_Os02g50960	ATGATTACGGCGGCGGACTTCTACCACGTGATGACGGCGATGGTGCCGTTGTACGTGGCGATGATACTGGCGTACGGGTCGGTGAAGTGGTGGCGCATCTTCACGCCGGACCAGTGCTCCGGGATCAACCGCTTCGTGGCGCTCTTCGCCGTGCCGCTGCTGTCGTTCCACTTCATCTCCACCAACAACCCGTACACGATGAACCTCCGGTTCATCGCCGCCGACACGCTGCAGAAGCTGATGGTGCTGGCCATGCTCACGGCGTGGAGCCACCTCAGCCGCCGGGGGAGCCTCGAGTGGACCATCACGCTCTTCTCCCTCTCCACGCTGCCCAACACGCTCGTCATGGGGATCCCTTTGCTCAAGGGCATGTACGGGGAGTTCTCCGGCAGCCTCATG…	1788	MITAADFYHVMTAMVPLYVAMILAYGSVKWWRIFTPDQCSGINRFVALFAVPLLSFHFISTNNPYTMNLRFIAADTLQKLMVLAMLTAWSHLSRRGSLEWTITLFSLSTLPNTLVMGIPLLKGMYGEFSGSLMVQIVVLQCIIWYTLMLFMFEYRGARMLITEQFPDTAANIASIVVDPDVVSLDGRRDAIETETEVKEDGRIHVTVRRSNASRSDIYSRRSMGFSSTTPRPSNLTNAEIYSLQSSRNPTPRGSSFNHTDFYSMVGRSSNFGAADAFGVRTGATPRPSNYEDDASKPKYPLPASNAAPMAGHYPAPNPAVSSAPKGAKKAATNGQAKGEDLHMFVWSSSASPVSDVFGGGAPDYNDAAAVKSPRKMDGAKDREDYVERDDFSFGNRGVM…	595
Oryza_sativa.Nipponbare.v7	OsPIN10b	LOC_Os05g50140	ATGATATCGTGGCACGAGCTGTACATGGTGCTGTCGGCGGTGGTGCCGCTGTACGTGGCGATGATGGTGGCGTACGGCTCCGTGCGGTGGTGGGGCGTCCTCACGCCGGAGCAGTGCTCCGGCATCAACCGCTTCGTCGCCGTCATCGCCGTCCCGCTCCTCTCCTTCCACTTCATCTCCTCCAGCGACCCCTACGCCATGAACCTCCGCTTCGTCGCCGCCGACACCCTGCAGAAGGTGCTCGTCCTCGCCGCGCTCGCCGCGTGGTCGCGCTTCCCCGCGCGCTTCGTCCCCCCGGCGTGGCCGCCGCTCGACTGCTCCATCACGCTCTTCTCCGTCTCCACCCTCCCCAACACGCTCGTCATGGGGATCCCGCTCCTCGTCTCCATGTACGGCCCT…	1776	MISWHELYMVLSAVVPLYVAMMVAYGSVRWWGVLTPEQCSGINRFVAVIAVPLLSFHFISSSDPYAMNLRFVAADTLQKVLVLAALAAWSRFPARFVPPAWPPLDCSITLFSVSTLPNTLVMGIPLLVSMYGPYSGDLMVQIVVLQSIVWYTLLLFLFEFRAARVLIAAQFPDTAASIAAVHVDPDVVSLEGSQAEAHAEVAPDGRLRMVVCRSSVSRRSAAAAATPRASNLTGVEIYSISSSRNATPRGSTFTLADIPGHQPPNSALRASSFGAADLFSLHSSSRQHTPRPSSFDEHAAARARASATVAPTNDLKDTHMIEWSSGASAASEVTGLPVFRSGRETRRLVPSDAPSIASSRVIRPPPGATGGERAASFNKAVGGQDELAKLEAGAKTEQQ…	591
Oryza_sativa.Nipponbare.v7	OsPIN1a	LOC_Os06g12610	ATGATAACGGGGGCGGACTTCTACCACGTGATGACGGCGATGGTGCCGCTGTACGTGGCGATGATCCTGGCGTACGGGTCGGTGAAGTGGTGGCGCATCTTCACGCCCGACCAGTGCTCCGGGATCAACCGCTTCGTGGCGCTCTTCGCCGTCCCGCTCCTCTCCTTCCACTTCATCTCCACCAACAACCCCTACACCATGAACCTCCGCTTCATCGCCGCCGACACCCTGCAGAAGCTCATCGTCCTCGCGCTCCTCACCCTGTGGAGCCACCTCTCCCGCCGCGGCTCCCTCGAGTGGACCATCACCCTCTTCTCCCTCTCCACGCTGCCCAACACGCTCGTCATGGGGATCCCGCTGCTGAAGGGGATGTACGGGGAGTTCTCCGGTAGCCTCATG…	1779	MITGADFYHVMTAMVPLYVAMILAYGSVKWWRIFTPDQCSGINRFVALFAVPLLSFHFISTNNPYTMNLRFIAADTLQKLIVLALLTLWSHLSRRGSLEWTITLFSLSTLPNTLVMGIPLLKGMYGEFSGSLMVQIVVLQCIIWYTLMLFMFEYRGARILITEQFPDTAGAIASIVVDADVVSLDGRRDMIETEAEVKEDGKIHVTVRRSNASRSDVYSRRSMGFSSTTPRPSNLTNAEIYSLQSSRNPTPRGSSFNHTDFYSMVGRSSNFAAGDAFGVRTGATPRPSNYEEDAAAPNKAGSKYGQYPAPNPAMAAPPKPKKAANGQAKGEDGKDLHMFVWSSSASPVSDVFGNGAEYNDAAAVKEVRMAVASPRKADGVERDDFSFGNRGVAERDAEA…	592
Oryza_sativa.Nipponbare.v7	OsPIN2	LOC_Os06g44970	ATGATCACCGGACGCGACATCTACGACGTGCTGGCGGCGATCGTGCCGCTGTACGTGGCGATGTTCCTGGCGTACGGGTCGGTGCGGTGGTGGGGGATATTCACGCCGGACCAGTGCTCCGGCATCAACCGCTTCGTCGCCGTCTTCGCCGTGCCGCTCCTCTCCTTCCACTTCATCTCCACCAACGACCCCTACTCCATGAACTACCGCTTCCTCGCCGCCGACTCGCTCCAGAAGCTCGTCATCCTCGCCGCGCTCGCCGTCTGGCACAACCTGCTCTCCCGCTACCGCCGCAATGGCGGCGCCGCCGCGTCGCTCGACTGGACCATCACCCTCTTCTCGCTGTCCACGCTGCCCAACACGCTGGTCATGGGCATCCCGCTGCTCCGCGCCATGTAC…	1893	MITGRDIYDVLAAIVPLYVAMFLAYGSVRWWGIFTPDQCSGINRFVAVFAVPLLSFHFISTNDPYSMNYRFLAADSLQKLVILAALAVWHNLLSRYRRNGGAAASLDWTITLFSLSTLPNTLVMGIPLLRAMYGDFSGSLMVQIVVLQSVIWYTLMLFLFEYRGAKALISEQFPPDVGASIASFRVDSDVVSLNGREALQADAEVGRDGRVHVVIRRSASASTTGGGGGAARSGVSRAYGASNAMTPRASNLTGVEIYSLQTSREPTPRASSFNQADFYAMFSGSKMASQMASPMAQHGGAGGRAQGLDEQVTNKFASGKAADPPSYPAPNPGMMPAPRKKELGGSNSNSNKELHMFVWSSSASPVSEANLRNAVNHAASTDFASAPPPAAVPVGGATP…	630
Oryza_sativa.Nipponbare.v7	OsPIN5b	LOC_Os08g41720	ATGGCGCCGCTGTACTTCGCGCTGGGGCTAGGGTACGGGTCGGTGAGGTGGTGGAGGTTCTTCACGGCGGAGCAGTGCGCCGCCATCAACACCATGGTGGTCTACTTCTCCATGCCCTTCTTCACCTTCGACTTCGTCGTCCGCACCGACCCGTTCGCCATGAACTACCGCGTCATCGCCGCCGACGCGGTGTCCAAGGCGATCGCCATCGCCGCCATGGCGGCGTGGGCGCGCACGCGCTGCGGCTGCGCCGCCGCCAAGGCCGGGGCGCAGTCGTGGTCCATCACCGGGTTCTCCCTCGCCGCGCTCAACAACACGCTCGTCGTCGGCGTGCCGCTGCTCGACGCCATGTACGGGAGGTGGGCGCAGGACCTCGTGGTGCAGATCGCCGTCGTGCAG…	1074	MAPLYFALGLGYGSVRWWRFFTAEQCAAINTMVVYFSMPFFTFDFVVRTDPFAMNYRVIAADAVSKAIAIAAMAAWARTRCGCAAAKAGAQSWSITGFSLAALNNTLVVGVPLLDAMYGRWAQDLVVQIAVVQSMVWFPLLLMAFELRKAWVVGGGGGVGPAVMSSSSPPEKQSDVEMNGAVVAAPGGGGGVRLPFWATARTVGLKLARNPNVYASVLGVVWACIAYRWHLSLPGIVTGSLQVMSRTGTGMSMFSMGLFMGQQERVIACGAGLTALGMALRFVAGPLATLVGAAALGLRGDVLHLAIIQAALPQSIASFVFAKEYGLHADVLSTAVIFGTLISLPILIAYYAVLGFV*	357
Oryza_sativa.Nipponbare.v7	OsPIN5c	LOC_Os09g32770	ATGGCGCCGCTCTACTTCGCGCTGGGCCTCGGCTACGGCTCCGTGCGGTGGTGGCGCCTCTTCACCGCCGACCAGTGCGACGCCGTGAACCGCCTCGTCGCCTGCTTCGCCGTCCCCTTCTTCGCCTTCGACTTCGCCGCCCGCATCGACCCCTTCGCCCTCAGCTACCGCGTCCTCGCCGCCGACGCGCTCTCCAAGCTCGCCGTCGCGCTCGCCCTCGCCGCCTGCGCCGCCGCCGCCTCCACCCGCTGCTGCGGCTCCGGCGGAGGCAAGCGCGGCGGCGGCGGCGGGTTCTCGTGGTGCATCACTGGGTTCTCGCTGGCGACGCTGAACAACACGCTCGTCGTCGGCGTGCCGCTGCTGGACGCCATGTACGGGAAGTGGGCGCGCGACCTCATC…	1197	MAPLYFALGLGYGSVRWWRLFTADQCDAVNRLVACFAVPFFAFDFAARIDPFALSYRVLAADALSKLAVALALAACAAAASTRCCGSGGGKRGGGGGFSWCITGFSLATLNNTLVVGVPLLDAMYGKWARDLIVQISVVQTIVYFPLLLLAFEVRRATTAAAAPPPPPTGTDDDDVEDGAAAAATAAAARRSLWPLVRAVWLKVARNPNVYAGVLGVAWACVTNRWHVETPSIIEGSVLIMSKTGVGLSMFSMGLFMALQDKIIVCGAGLTVLGMALRFVAGPAATAVGAFALGLRGDLLRLAIIQAYTHLHEIHSPSSFFLLSPEICLNSNGCMHDTSPHDETARDEQAALPQSITTFVFAKEYGLHAEILSTAVIFGTLASLPVLIVYYIVLGFIR*	398
Gossypium raimondii	Gorai.012G056200	Gorai.012G056200			MISLADVYHVIAATVPLYFAMILAYVSVKWWKLFTPEQCAGINKFVAKFSIPLLSFQVISENNPYKMNLKLILADFLQKLLAFLVLFALTKLSSRGGLSSIITGLSLSTMPNTLILGIPLLRAMYGDKSATLLAQIVVLQSLIWYNLLLFLFELNATKAASETTVAVSQASGGEEAPEEAQGKEGGEETQTRARKSKTMLIFLTVGKKLMANPNTHATLLGLIWASIQFRWNIKFPAIVEKSIAILSSGGLGMAMFSLGLFMASRPSIIACGIRMATVAMIMKFIAGPALMAAASTTLGLKGKLLRVAIVQAALPQGIVPFVFAKEYNVHPDILSTGVIFGMLIALPVALVYYLLLAL	358
Gossypium raimondii	Gorai.002G179000	Gorai.002G179000			MISWNDLYTVLTAVIPLYVAMILAYGSVRWWKIFTPDQCSGINRFVAIFAVPLLSFHFISTNDPYAMNFRFIAADTLQKLIMLFALGLWTNLTRNGSLEWMITIFSLSTLPNTLVMGIPLLIAMYGPYSGMLMVQVVVLQCIIWYTLLLFLFEYRGAKILIMEQFPETAASIVSFKVDSDVVSLDGRDFLETDAEIGEDGKLHVKVRKSNASRRSLGPCSLPALTPRPSNLTGAEIYSLSSSRNPTPRGSNFNNSDFYSMMGVQGFPARHSNFGPADLYSVQSSRGPTPRPSNFEENNTVMSPRFGFYPAQTVPSSYPAPNPEFSSVTKNAKATQQQQQQPVQPQQQPKEKENNKENHDAKELHMFVWSSSASPVSEGGGLHVFGGTDFGVSEQSGRSE…	648
Gossypium raimondii	Gorai.005G082500	Gorai.005G082500			MITGGDFYKVMCAMVPLYFAMIIAYGSVKWWRIFTPEQCSGINRFVAVFAVPVLSFHFIAQNNPYQMDTKFIIADTVSKVLVLALLSVWAIFFPGGSLDWLITLFSLATLPNTLVMGIPLLNAMYGDFTQSLMVQLVVLQCIIWYTLLLFLFEYRAATLLIKTQFPGPTAATISKFELDNDVISLDGRDPLRTESETDINGRIRVRIRRSTSSAPESALSSSICLTPRASNLSNAEIFSVNTPGGPNNNEIVFCNGDMGFGYRAVSPRLSGYASSDAYSLQPTPRASNFNEMDVITTAAGNTPIWMRSPVAGGKVFRQPSPVVPPTKMVWDCQDGGGDDNRQGFKDLGEKEISFRDNTKITVAEMNGDGKEGEVGSKQEMPKAIVMVRLILIVVGRKLS…	547
Gossypium raimondii	Gorai.006G191800	Gorai.006G191800			MITLTDFYHVMTAMVPLYVAMILAYGSVKWWKIFSPGQCSGINRFVALFAVPLLSFHFIASNDPYAMNFRFIAADTLQKVMVLGILAVWSKVSKRGCLEWTITLFSLSTLPNTLVMGIPLLKGMYGEFSGSLMVQIVVLQCIIWYTLMLFMFEYRGAKMLISEQFPDTAGSIVSIHVDSDIMSLDGRQPLETEAEIKEDGKLHVTVRKSNASRSDIFSRRSQGLSSTTPRPSNLTNAEIYSLQSSRNPTPRGSSFNHTDFYSMMAGGRNSNFGAADVYGLSASRGPTPRPSNYEEDGTGMGKPRFHYHAQGGAGAAHYPAPNPGMFSPNGSKANTKKPNDQAQQKAEDGGRDLHMFVWSSSASPVSDVFGGGGGHEYGANEQKEVRVAVSPGKAEGHRE…	605
Gossypium raimondii	Gorai.007G003800	Gorai.007G003800			MISITDFYHVMTAMVPLYVAMVLAYGSVKWWKIFTPDQCSGINRFVALFAVPLLSFHFIASNDPYSMNFRFIAADTLQKLIVLAVLAVWTKVSKRGCLEWTITLFSLSTLPNTLVMGIPLLKGMYGDFSGSLMVQIVVLQCIIWYTLMLFLFEYRAAKMLISEQFPGTAGSIVSIHVDSDVVSLDGRQPIETEAEIKEDGKLHVTVRKSNASRSDIFSRRSHGFTSTTPRPSNLTNAEIYSLQSSRNPTPRGSSFNHTDFYSMMAGGRNSNFGSADVYGLSASRGPTPRPSNYEEDGAAAGKPRFHYQAPGGGGGGGGATHYPVPNPGMFSPTGSKPLGGGNANANAKRPNGHPQQKSEDGGRDLPVFVWSSSASPVSDVFGGTGHDYGAADQKDVRLA…	617
Gossypium raimondii	Gorai.007G352200	Gorai.007G352200			MISATDLYHVLTAVVPLYVAMILAYGSVKWWKIFTPDQCSGINRFVALFAVPLLSFHFISTNNPYTMNLKFIAADTLQKLIVLVLLAIWSRTSSRGSLEWSITLFSLSTLPNTLVMGIPLLKGMYGDYSGSLMVQIVVLQCIIWYTLMLFLFEYRGAKLLIAEQFPDTAGSIISFKVDSDVLSLDGKEPLQTDAEVGDDGKLHVTVRKSTSSRSEIFSRRSHGLNSGMGLTPRPSNLTNAEIYSLQSSRNPTPRGSSFNHTDFYSMVNGGKNNVSPRQSNYGIGFDEENGVGVFGNNGIRSNGSSYPAPTSAGIFSPVTAPKKANGGGDGGGKDLHMFVWSSSASPVSEGGIHVFKGGDYGNDHHHKDYDEYGRDEFTFGNKAATNGGVDREGPVLSKL…	585
Gossypium raimondii	Gorai.008G290000	Gorai.008G290000			MITLTDFYHVMTAMVPLYVAMILAYGSVKWWKIFTPDQCSGINRFVALFAVPLLSFHFIASNNPYTMNFRFIAADTLQKIIVLVVLAIWSKVSKRGCLEWTITLFSLSTLPNTLVMGIPLLKGMYGEFSGSLMVQIVVLQCIIWYTLMLFMFEYRGAKMLISEQFPDTAGSIVSIHVDSDIMSLDGRQPLETEAEIKDDGKLHVTVRKSNASRSDIFSRRSQGLSSTTPRPSNLTNAEIYSLQSSRNPTPRGSSFNHTDFYSMMAGGRNSNFGSGDVYGMSASRGPTPRPSNYEEDGSGKPRFHYHGQSGVTGHYPAPNPGMFSPTGSKGVKKPNGQAHQKVEDGGGKDLHMFVWSSSASPVSDVFGGGHEYGVTDQKEVRLAVSPGKVEGHRDNQEEF…	604
Gossypium raimondii	Gorai.009G001600	Gorai.009G001600			MITGKDIYDVLAAIVPLYIAMMLAYGSVRWWKIFTPDQCSGINRFVAVFAVPLLSFHFISSNDPYAMNYHFIAADSLQKVVILVALFLWQAFTKHGNLEWMITLFSLSTLPNTLVMGIPLLKAMYGDFSGSLMVQIVVLQSVIWYTLMLFMFEYRGAKLLINDQFPETAGSITSFRVESDVVSLNGREPLQADAEIGDDGKLHVVVRRSSASSMVSSFNKSHGLNSLTSMTPRASNLTGVEIYSVQSSREPTPRASSFNQNDFYAMFASKAPSPKHGYTNSFQGAVGDVFSLQSSKGATPRTSNFDEEMLKVAKRRGGRSMSGELYNGGGGGGVPSYPPPNPIFAGSTSGGSKKKESGSMPNKELHMFVWSSSASPVSEGNLRHAVNRAASTDFDSSKP…	630
Gossypium raimondii	Gorai.011G096500	Gorai.011G096500			MLATLSTAAFFAALVKVPLKVLADAANVSDVVNSGVFCSTCESAAKMIITGFSLSTLPNTLILGIPLLKAMYGDEPAGLLAQIVVLQSLIWYNLLLFMFEFNAAKPASEITPTSEDIEDTEGQGKEEKKRQKPEQANPRLCSFSRLWKRSWWEIKFPAIIQNSLSILASGGLGMSMISLFMASQRSRIACGIRMTAVAMVMKFMAALPPGVVPFVFAKEFEFHPDILSAGVIFGMLIALPVALIYYLVLAL	251
Gossypium raimondii	Gorai.011G156600	Gorai.011G156600			MIGIKDLYSVLTAVVPLYVTMFLAYGSVKWWNVFTPEQCAGINRFVAIFAVPLLSFEFVSRINPYKMDLLFLAADGVSKVLILFALLCWANFTKTGGLDWSITVFSLSTLPNTLVMGIPLLKSMYGDDKEYLMIQVVVLQCIIWYTLLLFLFEYRETRTEVLSKFKESSVSSKNCCSEDEVIDVIATISSNQQQQQQQTAQNANKIAPDQSQRFRPMVAASMEGEGKELHLFIWRCGCCISTDGTSTTCEKQSVQAGQREESSSTAKVVESVKQEDVENASIPSSFSSSMLLKILRKVWLKLVRNPNSYSSLLGLSWALVSCRWDIKKPQIMENSVTILSSAGLGMAMFSLGLFMALQPRIIACGKKLALYGMVARFIAGPAVMAIASIAVGLKGTTLK…	451
Gossypium raimondii	Gorai.012G029000	Gorai.012G029000			MIGWEDVYKVVVAMVPLYVALMLGYGSVKWWGIFTPEQCDAINRLVCYFTLPLFAVEFTSHIDPFEMNYRFIGADTISKLVIVGVLAIWAKCSSKGSYCWSITSFSLSTLTNALVVGVPLMRAMYGETGVDLVVQSSVIQAIIWLTFLLFVLEFRRSGVSIASAAATKDGGEQEKDVEGNTNGDGGVSSRPSFWYLLKVVGMKLASNPNSYACVIGLAWAFVANRWHFEMPSIMEGSILIMSKAGTGTAMFSMGTFMALQEKIIACGTSLTIFGMVLRFIAGPAAMAIGAIAVGLHGDVLRVAIIQAALPQSITSFIFAKEYGMHAEVLSTAVIFGTIVSLPVLVAYYAILEFIN	355
Cystopteris fragilis	AIF28520.1	AIF28520.1			MISIKDLYTVLSALVPLYVAMFLAYGSVKWWKIFTPVQCSGINRFVAVFAVPLLSFHFISTNNPYKMDGVFILADTISKLAVLAVLAVWAKFSKSGSLDWMITLFAVATLPNTLVMGIPMLTAMYGEFYGGLMVQLVVLQCIIWYTLMLFLFEYRAARLLVMEQFPDNAASIISFKVDSDVVSLDGREPLQTQADVGDDGKIRVTIRRSTSSRSQALNPFASPRRSLGLASMPSSKAITPRPSNLTGAEIYSVYSSRNNTPREYGVNHHDIHSMMYNRPGSPRQSNFTCSDVYSVQSSRGPTPRASNVNEDNYKEFQGGGGRGLNSPRMPPPSYGGPPSHGHGTRNQAPNGISYHETPLGGGQGHNKVSQPAKKIADPKASPKVEDDGKELHMFVWSST…	676
Cystopteris fragilis	AIF28495.1	AIF28495.1			MISGKDLYNVLSAMVPLYAAMIVAYGSVRWWKIFTPVQCAGINRFVAVFAVPLLSFHFISTNDPYKMDGLFILADTISKLAVLMVLAAWAKFSRSGSLDWMITLFALATLPNTLVMGIPLLAAMYGDFYGGLMVQLVVLQCIIWYTLMLFLFEYRAARLLVMEQFPETAASIISFKVESDVMSLDGREPLQTQADVGEDGKIRVTIRRSTSSRSQALNPFASPRRSLGLASMPSSKAHTPRPSNLTGAEIYSVYSSRNNTPREYGMNNPDLHSLMSTRAVSPRQSNFTTSDIYSVQSSRGPTPRASNFNEDIYREVNVPSRVGVNSPRFPPHGPYGQFRSQVPNSMQTHDQNGMATHGYGNTHTNWPNHLGANMGKFSPKAAQISKKVPDSMTSPRLDD…	408
Cystopteris fragilis	AIF28531.1	AIF28531.1			MITGKDMYNVLSAMVPLYVAMMLGYGSVRWWGIFSAVQCSGINRFVAVFAVPLLSFSFISNNNPYKMDGKFILADSASKVVVFVLLACWARFSRYGSLDWLITLFSLATLPNTLVMGIPLLEAMYGGYYGKLMVQVVVLQSIIWYTLLLFLFELRAARMLLMEQFPETAASIVSFKVDPDVMSLDGREPLQTEAQVGEDGKIRVFIRRSISASQHYELFASPRRSSAMNLFASPRRSSAMNLDLFASPRRSNMMNMDLYASPRRSNMNHNHTLDLYSMGLTSVPSSKAITPRPSNLTGAEIYSLTTPSSQTTPRDITLGFTSTFNEPHATSQYHNAVSHHLYGGLGVRTHSHLAPANVAGASPRQSNFTSCEMYSLQSSRCPTPRASNFQPNHHDHADN…	664
Cystopteris fragilis	AIF28507.1	AIF28507.1			MISIKDLYTVLSAMVPLYVAMILAYGSVRWWKIFTPVQCSGINRFVSVFAVPLLSFHFISTNDPYKMDGPFILADTLSKLAVLLVLAAWVKFSPNGSLDWMITL	104
Glycine max	GmPIN10b				MITLWDLYHVLTAVVPLYVAMILAYGSVKWWKIFTPDQCSGINRFVALFAVPLLSFHFISTNNPYAMNYKFIAADSLQKAIVLAVLLVWSRTSSRGSLEWSITLFSLSTLPNTLVMGIPLLKGMYGDASGTLMVQIVVLQCIIWYTLMLFLFEYRGARLLIVEQFPDTAASIISFKVDSDIISLDGKEPLQTEAEVGDDGKLHVTVRKSASSRSEIFSRRSHGPNSVSLTPRPSNLTNAEIYSLQSSRNPTPRGSSFNHTDFYSMVNGKNNNNNNNNVSMSPRQSNFGGFDEESGGGVRVNGGAGVGGYPGPANAGIFSPVAAKKKGGESGGGGKDLHMFVWSSSASPVSEGGIHVFRGGGGDYGSDQLPVGGVAHQKDYDEFGHDEFSFGNRTVANGV…	597
Glycine max	GmPIN1a				MITLTDFYHVMTAMVPLYVAMILAYGSVKWWKIFSPDQCSGINRFVALFAVPLLSFHFIASNNPYEMNFRFIAADTLQKMIVLVVLGIWANVSKRGCLEWTITLFSISTLPNTLVMGIPLLKGMYGEFSGSLMVQIVVLQCIIWYTLMLFMFEYRGARLLISEQFPDTAGTIVSIHVDSDVMSLDGRQHPLETDAQIKEDGKLHVTVRKSNASRSDIFSRRSQGFSSTTPRPSNLTNAEIYSLQSSRNPTPRGSSFNHTDFYSMMAAGRNSNFGANDVYGLSASRGPTPRPSNYDEDASNNNNGKPRYHYPAAGTGTGTGTGTGTGTGHYPAPNPGMFSPTASKNVAKKPDDPNKDLHMFVWSSSASPVSDVFGGGHEYDHKELKLTVSPGKVEGNINR…	603
Glycine max	GmPIN1b				MITLTDFYHVMTAMVPLYVAMILAYGSVKWWKIFSPDQCSGINRFVALFAVPLLSFHFIASNNPYEMNLRFLAADTLQKIIILVLLAVWSNIAKRGCLEWAITLFSLSTLPNTLVMGIPLLKGMYGDFSGSLMVQIVVLQCIIWYTLMLFLFEFRGARMLISEQFPDTAGSIVSIHVDSDVMSLDGRQPLETEAEIKEDGKLHVTVRKSNASRSDIFSRRSQGLSSTTPRPSNLTNAEIYSLQSSRNPTPRGSSFNHTDFYSMMAAGGRNSNFGASDVYGLSASRGPTPRPSNYDEDGGKPKFHYHAGGTGHYPAPNPGMFSPSNGSKSVAAANANANAKRPNGQAQLKPEDGNRDLHMFVWSSSASPVSDVFGAHEYGGHDQKEVKLNVSPGKVENHR…	605
Glycine max	GmPIN1c				MVPLYVAMILAYGSVKWWKIFSPDQCSGINRFVALFAVPLLSFHFIASNNPYEMNLRFLAADTLQKIIILVLLAVWSNITKRGCLEWAITLFSLSTLPNTLVMGIPLLKGMYGDFSGSLMVQIVVLQCIIWYTLMLFLFEFRGARMLISEQFPDTAASIVSIHVDSDVMSLDGRQPLETEAEIKEDGKLHVTVRKSNASRSDIFSRRSQGLSSTTPRPSNLTNAEIYSLQSSRNPTPRGSSFNHTDFYSMMAAGGRNSNFGASDVYGLSASRGPTPRPSNYDEDGGKPKFHYHAAGGTGHYPAPNPGMFSPSNGSKSVAANANAKRPNGQAQLKPEDGNRDLHMFVWSSSASPVSDVFGAHEYGGGHDQKEVKLNVSPGKGFIFVFVLSRLDFLRNLFR…	488
Glycine max	GmPIN1d				MITLWDLYHVLTAVVPLYVAMILAYGSVKWWKIFTPDQCSGINRFVALFAVPLLSFHFISTNNPYAMNYKFIAADSLQKAIVLAVLLVWSRTSSRGSLEWSITLFSLSTLPNTLVMGIPLLKGMYGDASGTLMVQIVVLQCIIWYTLMLFLFEYRGARLLIVEQFPDTAASIISFKVDSDIISLDGKEPLQTEAEVGDDGKLHVTVRKSASSRSEIFSRRSHGPNSVSLTPRPSNLTNAEIYSLQSSRNPTPRGSSFNHTDFYSMVNGKNNNNNNNNVSMSPRQSNFGGFDEESGGGVRVNGGAGVGGYPGPANAGIFSPVAAKKKGGESGGGGKDLHMFVWSSSASPVSEGGIHVFRGGGGDYGSDQLPVGGVAHQKDYDEFGHDEFSFGNRTVANGV…	597
Glycine max	GmPIN2a				MITGKDIYDVFAAIVPLYVAMILAYGSVRWWKIFTPDQCSGINRFVAVFAVPLLSFHFISSNDPYAMNYHFIAADSLQKVVILGALFLWNTFTKHGSLDWTITLFSLSTLPNTLVMGIPLLKAMYGDFSGSLMVQIVVLQSVIWYTFMLFMFEYRGAKLLITEQFPETAGSITSFRVDSDVVSLNGREPLQTDAEIGEDGKLHVVVKRSAASSMISSFNKSHLTSMTPRASNLTGVEIYSVQSSREPTPRASSFNQTDFYAMFASKAPSPKHGYTNSFQSNGGIGDVYSLQSSKGATPRTSNFEEEMLKMHKKRGGRSMSGELFNGGLVSSNYPPPNPMFSGSTSAGGPKKKDSSGGGAAAAPNTNKELHMFVWSSSASPVSEGNLRHAVNRAASTDFG…	642
Glycine max	GmPIN2b				MITGKDIYDVFAAIVPLYVAMILAYGSVRWWKIFTPDQCSGINRFVAVFAVPLLSFHFISSNDPYAMNYHFIAADCLQKVVILGALFLWNTFTKHGSLDWTITLFSLSTLPNTLVMGIPLLKAMYGDFSGSLMVQIVVLQSVIWYTLMLFMFEYRGAKLLITEQFPETAGSITSFRVDSDVVSLNGREPLQTDAEIGEDGKLHVVVKRSAASSMISSFNKSHLTSMTPRASNLTGVEIYSVQSSREPTPRGSSFNQTDFYAMFASKAPSPKHGYTNSFQSNNGGIGDVYSLQSSKGATPRTSNFEEEMLKMHKKRGGRSMSGELFNGGLVSSNYPPPNPMFSGSTSAAGGPKKKDSSGGGGAVAPNKELHMFVWSSSASPVSEGNLRHAVNRAASTDFG…	637
Glycine max	GmPIN3a				MITWGDFYTVMSAVIPLYVAMILAYGSVRWWKIFSPDQCSGINRFVAIFAVPLLSFHFISMNNPYEMNFRFIAADTLQKIIMLFALAIWTNFSANGSLEWMITIFSLSTLPNTLVMGIPLLIAMYGEYSGKLMVQVVVLQCIIWYTLLLFLFEYRGAKLLIMEQFPETAASIVSFKIDSDVVSLDGRDFLETDAEVGDDGKLHVTVRKSNASRRSFMMTPRPSNLTGAEIYSLSSSRNPTPRGSNFNHADFYSMMGYAPRHSNFGAADMYSVQSTSRGVTPRPSNFEENCGSAGAMQQQTISSPRFGFYPAVQTLPAAYPAPNPEFSSGLTKSVSKNSQTQPQLQTQTQPQLNLPTVGIKPATMLRSSICLYGAPVRRQFLKPAASTCLVGLILEHRIS…	650
Glycine max	GmPIN3b				MITWGDFYTVMSAVIPLYVAMILAYGSVRWWKIFSPDQCSGINRFVAIFAVPLLSFHFISLNNPYAMNFRFIAADTLQKIIMLFALAIWTNFSANGSLEWMITIFSLSTLPNTLVMGIPLLIAMYGEYSGLLMVQVVVLQCIIWYTLLLFLFEYRGAKLLIMEQFPETAASIVSFKVDSDVVSLDGRDFLETDAEVGDDGKLHVTVRKSNASRRSFMMTPRPSNLTGAEIYSLSSSRNPTPRGSNFNHADFYSMMGYAPRHSNFGAADLYSVQSTSRGVTPRPSNFEENGAPAAATTQQQQQAISSPRFGFYPAVQTVPAAYPAPNPEFSSSGLTKSVSKNSQTQPQPQPQPQIQAQVAPPPQPQVAQPTNSGNKANHDAKELHMFVWSSSTSPVSEAG…	666
Glycine max	GmPIN3c				MITWKDLYTVLTAVVPLYVAMILAYGSVRWWKIFSPDQCSGINRFVAIFAVPLLSFHFISTNNPYAMNFRFIAADTLQKIIMLFALAIWTNLTKTGSLEWMITIFSLSTLPNTLVMGIPLLIAMYGDYSGSLMVQVVVLQCIIWYTLLLFLFEYRAAKILIMEQFPETAASIVSFKVDSDVVSLDGRDFLETDAEVGDDGKLHVTVRKSNASRRSFMMTPRPSNLTGAEIYSLSSSRNPTPRGSNFNHADFFSMMGYQPRHSNFTANDLFSSRGPTPRPSNFEEPSMPQAVTVASPRFGFYPSQTVPASYPPPNPDFSSATKNLKNQSQNQNPNQSQSQNSQAPAKGAHDAKELHMFVWSSSASPMSENAGLNVFSSTDLGTSEQPDQGAKEIRMLVAD…	639
Glycine max	GmPIN3d				MITWKDLYMVLTAVVPLYVAMILAYGSVRWWKIFSPDQCSGINRFVAIFAVPLLSFHFISTNNPYAMNFRFIAADTLQKIIMLFALAIWTNLTKTGSLEWMITIFSLSTLPNTLVMGIPLLIAMYGEYSGSLMVQVVVLQCIIWYTLLLFLFEYRAAKILIMEQFPETAASIVSFKVDSDVVSLDGRDFLETDAEVGDDGKLHVTVRKSNASRRSFMMTPRPSNLTGAEIYSLSSSRNPTPRGSNFNHADFFSMMGYQPRHSNFTANDLFSSRGPTPRPSNFEESSMPQAATVASPRFGFYPSQTVPASYPPPNPEFSSSTKHLKSQSQNSLTPANGAHDAKELHMFVWSSSASPVSENAGLNVFGNTELGTSQQPDQGGAKEIRMLVADNHAHLQNGE…	634
Glycine max	GmPIN4a				MITLTDFYHVMTAMVPLYVAMILAYGSVKWWKIFSPDQCSGINRFVALFAVPLLSFHFIASNNPYEMNLRFLAADTLQKIIILVLLAVWSNIAKRGCLEWAITLFSLSTLPNTLVMGIPLLKGMYGDFSGSLMVQIVVLQCIIWYTLMLFLFEFRGARMLISEQFPDTAGSIVSIHVDSDVMSLDGRQPLETEAEIKEDGKLHVTVRKSNASRSDIFSRRSQGLSSTTPRPSNLTNAEIYSLQSSRNPTPRGSSFNHTDFYSMMAAGGRNSNFGASDVYGLSASRGPTPRPSNYDEDGGKPKFHYHAGGTGHYPAPNPGMFSPSNGSKSVAAANANANAKRPNGQAQLKPEDGNRDLHMFVWSSSASPVSDVFGAHEYGGHDQKEVKLNVSPGKVENHR…	605
Glycine max	GmPIN4b				MITLTDFYHVMTAMVPLYVAMILAYGSVKWWKIFSPDQCSGINRFVALFAVPLLSFHFIASNNPYEMNLRFLAADTLQKIIILVLLAVWSNITKRGCLEWAITLFSLSTLPNTLVMGIPLLKGMYGDFSGSLMVQIVVLQCIIWYTLMLFLFEFRGARMLISEQFPDTAASIVSIHVDSDVMSLDGRQPLETEAEIKEDGKLHVTVRKSNASRSDIFSRRSQGLSSTTPRPSNLTNAEIYSLQSSRNPTPRGSSFNHTDFYSMMAAGGRNSNFGASDVYGLSASRGPTPRPSNYDEDGGKPKFHYHAAGGTGHYPAPNPGMFSPSNGSKSVAANANAKRPNGQAQLKPEDGNRDLHMFVWSSSASPVSDVFGAHEYGGGHDQKEVKLNVSPGKVENNHR…	605
Glycine max	GmPIN5a				MIGWEEVYKVVVAVVPLYFALLLGYGSLKWWNIFTREQCEAINKLVCYFTLPLFIFEFTAHIDPFKMNYSFIAADTISKFIIMVVLALWAKCTPKGTFSWSITSFSLCNLTNALVVGVPMVKPMYGALGVDLVVQASVIQATIWFPLLLFVLEFWRTGSEGTTITTTTTLKPRPKTMIIDNESGGGKDVEATTVAIDVKEEMMLEESVTSSRLPFCKVMKLVWRKLATNPNSFGCVIGISWAFISNRWNLEMPSMLEGSIQIMSKAGTGTAMFSMGTFMALQEKVIACGPSMTIIGLVLKFIAGPAATAIGAIVVGLRGDVLRVVIIQAAVPQSITSFIFAKEYGLHPEVLSTAVIFGMIVSLPVLVAYYAILEFVH	377
Glycine max	GmPIN5b				MIGWEDVYKVVVAVVPLYFALLLGYGSLKWWNIFTKEQCEAINKLVCYFTLPLFIFEFTAHIDPFKMNFSFIAADTISKFIIMVVLALWAKCTPKCTFCWSIISFSLCNLTNAVVVGVPMVKPMYGALGVDLVVQSSVLQATIWLPLLLFVMEFWRTGIEGTTTTTVKPRSKTMINKNEGGGGKDVEAVDVKEELMLEESVTSRLPFCKVMKLVWRKLATNPNSYGCVIGISWAFISNRWNLEMPSMLEGSIQIMSKAGTGTAMFSMGIFMALQEKLIACGPSMTLIGLVLKFIAGPAATAIGAIAVGLRGDVLRVVIIQAAVPQSITSFIFAKEYGLHPEVLSTAVIFGMIVSLPVLVAYYAILEFVH	369
Glycine max	GmPIN6a				MITGEDLYKVMCAMVPLYFAMLVAYGSVKWCKMFTPDQCSGINRFVAVFAVPILSFHFISMNNPYEMDAKFIVADTLSKLAVLLFLSLWAVFFAGGSLDWLITFFSLATLPNTLVMGIPLLQAMYGDFTQSLMVQLVVLQCTIWYTLLLFLFEYRAATLLIQRQFPGPTAASIAKFDVDGDVISLDGHDMPLRTESETDDHGRIHVRIRRSVSSAPETNSSIGGNTTVVTPRQSNLSNADIFSINTPLHLHEGGGNLAAGASPHLSGYASSDAYSLQPTPRASNFNEMEAGTPVWGRSPVAAGRVCRQSSPVARVLWESPGKCLGDKRQGCKDITMSGTCLSDLFISSCVWNMEMPSLIKASVKIISDAGLGMAMFSLGLFMALQPRIIACGTKRAVMG…	478
Glycine max	GmPIN6b				MITGEDLYKVMCAMVPLYFAMLVAYGSVKWCKMFTPDQCSGINRFVAVFAVPVLSFHFISMNNPYQMDARFIVADTLSKLVVLLFLSLWAIFFPGGSLDWLITLFSLATLPNTLVMGIPLLQAMYGDFTQSLMVQLVVLQCIIWYTLLLFLFEYRAATVLIQRQFPGPTAASIAKFEVDGDVISLDGHDMPLRTESETDDQGRIRVRIRRSVSSVPETNSSIGGNTAVVTPRPSNLSNADIFSINTPLHLHDGGGDFAAGASPHLSGYASSDAYSLQPTPRASNFNEMEASTPVWGRSPVSAGRGCQQSSPVARVVWGSPGKCLGVERQGCKDIMSDKEISFRDSTKVSKPADPKDTVASSQKMPHAFVMMRLILVVVGRKLSRNPNTYSSVLGLLWSL…	531
Glycine max	GmPIN8a				MISLADVYHVVTATVPLYVTMFLAYISVKWWKLFTPEQCSGINKFVANFSVPILSFQVISSNNIYKMSLKLVYADVVQKLLAFLVFTAIIRIKDRGGLKWIITGLSLSTLPNTLILGIPLMKAMYRDEASLLLPQIIFLQSMVWYNLLLFLHELDAAIPARTMPVVAPPSQDTGDSETSLEIQSKEEEEEAEHRTQSKTRMLLILMKVGNKLIINPNTYATFIGLIWASIHFRWGVDMPDVVNQSIEILASGGLGMATFSLGLFMASSNRIIVCGPRMTLVAMGLKFLAGPAIMAVASIVIGLRDRMLKVAIIQAALPQGIVPFVFAREYNVNPGILSTGVLLGMLMALPVALTYYLLLSLY	362
Glycine max	GmPIN8b				MISLADAYHVVAATVPLYVTLILAYISVKWWKIFTPDQCSGINKFVAKFSIPLLSFQVISSNNIYKMSLKLMYADFLQKLLAFLLLIAITKISGRGGLKWIITGLSLTTLPNTLILGIPLMKAMYKGEAVVLLAQIIFLQSMIWYNLLLFLYELDAVNKTRPTAAAPPSQGSGSNAMQYKNLMHKYRETDTAREVQSKREEDAEPRIKRKMKVMLILVTVGKKLIRNPNTYATLLGFIWSSIQFRWGLHMPEVVNQSIEILSNGGLGMAMFSLGLFMASQSSIIACGPRMTMVAIGLKVVLGPALMAVASLVIGLRDKLFKVAIVQAALPQGIVPFVFAKEYNVHPAVLSTA	352
Glycine max	GmPIN8c				MISLADAYHVVASTVPLYVTMILAYISVKWWKIFTPDQCSGINKFVAKFSIPLLSFQVISSNNIYKMSLKLIYADFLQKLLAFLVLIAITKISGRGGLKWIITGLSITTLPNTLILGIPLVKAMYKSEAVVLLAQIIFLQSMIWYNLLLFLYELDAVKTRPTAAASSSQGSGETDTGREVQSKGEEDAEPRIKRKRKVLLILVTVGKKLIKNPNTYATLLGFIWSSIKFRWGLHMPEVVSQSIEILSNGGLGMAMFSLGLFMASQSSIIACGPRMAMVAIGLKVVLGPTLMAVASFVIGLRDTLFKVAIVQAALPQGIVPFVFAKEYNVHPAVLSTAILLGMLIALPVELAFYFLLAI	358
Glycine max	GmPIN8d				MISLADAYHVVAATVPLYVTLILAYISVKWWKIFTPDQCSGINKFVAKFSIPLLSFQVISSNNIYKMSLKLMYADFLQKLLAFLLLIAITKISGRGGLKWIITGLSLTTLPNTLILGIPLMKAMYKGEAVVLLAQIIFLQSMIWYNLLLFLYELDAVNKTRPTAAAPPSQGSGETDTAREVQSKREEDAEPRIKRKMKVMLILVTVGKKLIRNPNTYATLLGFIWSSIQFRWGLHMPEVVNQSIEILSNGGLGMAMFSLGLFMASQSSIIACGPRMTMVAIGLKVVLGPALMAVASLVIGLRDKLFKVAIVQAALPQGIVPFVFAKEYNVHPAVLSTAILLGMLIALPVELAFYFLLAI	359
Glycine max	GmPIN9a				MIKGKDIYEVVAALVPLYLALFLAYGSVRWLKIFTQEQCSGISRFVSVFAVPFLSFDFISSNNPYTMNLRFLAADSLQKIVVLLALFLFNTFTKWGSIDWSITLFSLITLPNTLVMGDPLLKAMYGEFTHALMTQIVVLQSVIWYTLLLVLFEYRGAKLLISEQFPETAGSIATLRVDSSVSSLNGREPLHADAEVGENGQLHVVVRSMSRSVSMASSFHKSYSTGVEIYPFPSSREQTTVHELEEIREGIEHPVMGRRRELSIEEDDGNKRQQMPRVSVMIKLILTMVWRNLLRNPNAWASVFGLVWSLIFFRWNIAMPKIVRKCIDIISHTGLGMAMFSLGLFMALQPKIITCGKTRATISLVIRFLIGPAVILATSKAMSIHGVLLNVAIVQAALP…	443
Glycine max	GmPIN9c				MINDKEVYNVMAALVPLYVPMILAYYSVRWWKIFTPEQCSGINRFVAIFAIPFLTFHFLSSNSPYTMNILFIAADTLQKVVILGALFLWTAFAKRGGGLDWTITLFSLSTLPNTLIVGVPLLTAMYGDSSASLMSQLVFMQGVLWFTLMLFLYEYQGAMHLFLNRIPDSGDSIITTFTVDPDVNTLNGNEPLLVDLEKKENGELHVMVRSSSLKIFNRSTEMCCAHLPKRRASSFSTILDLQSEGFEEMPKIHEEKMCKRDAFKYLLNSVKHESIIDTSSSPKVIEDKEVKIVHGIQYPLSKGPKEVKIEEKDAYKKQQMPRASVMVRLTLSMVWRNLVRNPNTYASFFGLVWSLISFRWNIKMPSIINGSILILSQTATGIAMFSMGLFMALQPKIIA…	487
Zea mays	ZmPIN1c				MISAADLYHVMTAVVPLYVAMILAYGSVRWWRIFSPDQCSGINRFVALFAVPLLSFHFISTNNPYTMNLRFIAADTLQKLMVLAMLTAWGHLSRRGRGSLDLDWTITLFSLSTLPNTLVMGIPLLRGMYGDFSGSLMVQIVVLQCIIWYTLMLFMFEYRAARLLIAEQFPGNAAGAIASIAVDPDVVSLVDHGRGDAIETEAEVREDGRIHVTVRRSSASRSDVVYSRRSVGGFSGATPRPSNLTNAEIYSLQSSRNPTPRGSSFNHTDFYSMVGRSSNFGAADAFGAVRTGAGTTPRPSNYEDDASRPKYPLPVVSAAPGVAGHYPAPWSARKAATNGHAKGEDLHMFVWSSSASPVSDFFGGGAPDYNDHAAAAKSPRKMDGGARDRDDYVERDEFS…	597
Zea mays	ZmPIN1a				MITGTDFYHVMTAMVPLYVAMILAYGSVRWWRIFTPDQCSGINRFVALFAVPLLSFHFISTNNPYTMNIRFIAADTLQKLIVLALLTAWSYLSRRGCLEWTITLFSLSTLPNTLVMGIPLLKGMYGDFSGSLMVQIVVLQCIIWYTLMLFMFEYRGARILITEQFPDTAGAIASIVVDPDVVSLDGRNDAIETEAEVKEDGKIHVTVRRSNASRSDIYSRRSMGFSSTTPRPSNLTNAEIYSLQSSRNPTPRGSSFNHTDFYSMVGRSSNFAAGDAFGLRTGATPRPSNYEEDPQGKANKYGQYPAPNPAMAAQPAKGLKKAANGQAKGEDGKDLHMFVWSSSASPVSDVFGNGAAEYNDAAAVKEVRMAVASPRKVAADGRKERGEDFAERDDFSFGN…	601
Zea mays	ZmPIN1b				MITGTDFYHVMTAVVPLYVAMILAYGSVRWWRIFSPDQCSGINRFVALFAVPLLSFHFISTNNPYTMNLRFIAADTLQKLMVLAMLTAWSHLSRRGSLEWTITLFSLSTLPNTLVMGIPLLKGMYGDFSGSLMVQIVVLQCIIWYTLMLFMFEYRGARMLITEQFPDNAGAIASIVVDPDVVSLDGRRDAIETEAEVKEDGRIHVTVRRSNASRSDIYSRRSMGFSSTTPRPSNLTNAEIYSLQSSRNPTPRGSSFNHNDFYSMVGRSSNFGAADAFGIRTGATPRPSNYEDDASKPKYPLPVVNATSGAGAAHYPAPNPAVAAAPKGARKAATNGQAKGEDLHMFVWSSSASPVSDVFGGGAPDYNEAAAAKSPRKMDGGKDRDDYVERDEFSFGNRG…	595
Zea mays	ZmPIN10b				MISWHDLYTVLCAVVPLYVAMILAYGSVQWWGVLTPDQCSGINRFVAVFAVPLLSFHCISASNPYVMNLRFIAADTLQKVLVLAALAVWSHLPPARGCGGGTKLREPFDWSITLFSLSTLPNTLIMGIPLVVAMYGRYSGDLLVQVVVLQCIVWYTLLLVLYEFRAARVLIAGQCPDGAAARIADVRVDPDVVSLCGSQAEAEAEVAPDGRVRLVVRRSTSASRRSLATPRPSNLAGVEIYSVSSSRNATPRGSSGIAHADAICAAAPPPHGASSLRMSSFGAADLFSLHPTPRPSSFEEQAVRARSAAAVAPSNDPRDAHMFEWSSGASATSEVRGLPVFHGGDIHRGMDPRRLVPSEAPPRAMRPGERVVTGYPADAGQDIVLAKLESGSTEAERKD…	581
Zea mays	ZmPIN2				MITGRDIYDVLAAIVPLYVAMFLAYGSVRWWAIFTPDQCSGINRFVAVFAVPLLSFHFISSCDPYAMQYRFLAADSLQKLVILAALAVWHNVLSRYRRGAAASSLDWTITLFSLSTLPNTLVMGIPLLRAMYGDFSGNLMVQIVVLQSVIWYTLMLFLFEYRGAKALISEQFPPDVGASIASFRVDSDVVSLNGREALQADAEVGSDGRVHVVIRRSASASTTGGGHGAARSGAGYRPYGPSSAMTPRASNLTGVEIYSLQTSREPTPRGSSFNQSDFYAMFNGSKMASPLAQPGAARAPGLDEQVANKFASGKGGDAAAYPAPNPGMMPPPRKKELGGSNSNSNKELHMFVWSSSASPVSEANLRNAVNHAASTDFAAAPPPSMPVDGATPKGVSGTV…	625
Zea mays	ZmPIN1d				MITALDLYHVLTAVVPLYVAMTLAYGSVRWWRIFTPDQCSGINRFVALFAVPLLSFHFISTNDPFAMNLRFLAADTLQKVAVLALLALASRGLSSPRALGLDWSITLFSLSTLPNTLVMGIPLLRGMYGASSAGTLMVQVVVLQCIIWYTLMLFLFEYRAARALVLDQFPDGAAASIVSFRVDSDVVSLARGDVELEAEPDGVAGAGAVSSRGGDAGRVRVTVRKSTSSRSEAACSHSHSQTMQPRVSNLSGVEIYSLQSSRNPTPRGSSFNHADFFNIVGAAAKGGGGAAGDEEKGACGGGGGGHSPQPQAVAVPAKRKDLHMLVWSSSASPVSERAAVHVFGAGGADHADVLAKGAQAYDEYGRDDYSSRTKNGSGGADKGGPTLSKLGSNSTAQLY…	580
Zea mays	ZmPIN8				MISWPTIYHVLEETVPLYVAMIVAYLSIQWWKLFTPEQCSGINKFVAKFSIPLLSFQILSTNNPYSMNLKLIFSDVLQKSLSLLGFAVASRVCCEEKFDWLITGFSLSTLPNTLIVGIPLLKGMYGDEAVKLLSQIVALQSLIWYTLLLFLFEFRAARGMAITTSSEAIESGTPGPMQQGHEEGQAKGVSARCYGAFHFLLVVSRKLVTNPNMYASLAGLIWALISFRWRIQLPSIVNNSIRILSDGGLGMAMFSLGVFTALQTKIVACGTKRMLLSLGVRFFLGPGLMVISSYLIGMRGTLLKVAIIQAALPQGIVPFVFAKEYNVHADILSTAIILGMMVAVPVALGYYFVMDHPRL	359
Zea mays	ZmPIN5a				MIGWGDVYKVVAATVPLYFALFLGYGSVRWWRIFTREQCDAVNRLVAFFALPFFTFEFTLHTDPFQVNYRAVAADVISKAVIVGVIGCWAGSRVSSAGKGKGAVGWSITGFSLSTLTNSLVVGVPMARAMYGEWAQQLVVQLSVFQAIVWLTLLLFVLETRKAAIGMYVVPGGAADSDDGVPDSPVKDKDVEAAAGDRRPAAGPAAAATVVVVVPVKPSLWALVKVVAHKLSRNPNTYASFVGITWACVANRLHIELPSAFEGSVLIMSKSGTGMAMFSMGLFMAQQEKVLACGPSFAALGLVLKFALGPAAMAIGSIAVGLRGDVLRVAIIQAALPQSITSFIFAKEYGLHADVLSTAVIFGMLVSLPLLVGFYIVLELIR	382
Zea mays	ZmPIN9				MIPGSAVYHVVEAMAPLYTSAVLGYASVRWLKAFSDEQCAGINHFVALYAVPVLIFHMVSTNDPYHMNERLIAADTLQKAVVLLALTAWAFWSHLSRRRGGRGKRQVVQGAESPIKWVVTNFSVASLPNTIIMGVPLLDGMYGPVSGGLMKQIVVMQFCIWYNVVIFLYEFMAARDGSARISPAVPATAGERVVDDENGGSSSVHRHAAADRSHHHHQVVVNIEITEVAPAPAAEAVVASSLMPAAATKEMSPEDDGDANKQVVVAVDVQPPVMHVVWMATKKLLQIPNTYASFLGLIWSLMAFKIGFSMPKIVSDSLFIIYTTAVGLSMFASGTFIARQSRFVPCGYTVASLSMLLKFLIGPVIMLIASLAIGMHGTLLHIAVVQAALPLAVTSFVYA…	433
Zea mays	ZmPIN5b				MIAWGDIYNVVSGMAPLYFALVLGYGSVRWWRLFTAAQCGAINTLVANFSMPFFTLDFLARADPYAMNYRVLAADAVSKALLAVAAGGGAGSRSSSWAITGFSLAGFNNTLVVGVPLLFAMYGKWAQDLVVQVAVVQALVWFPLLLLGFELRRAWVGGVPRAQGVGVGVGRCSSDDDDGDGHLGGRVGPVSLPPPLKTKDVEMNAAEEEAADDDAPAAAGAIRLWPTVRTVGLKLVGNPMSTPAWSAWCGRASPTGGTSACRAS	264
Zea mays	ZmPIN5c				MIGWGDVYKVVAAMAPLYFALGLGYGSVRWWKLFSPDQCDAVNRLVAYFAVPFFAFDFAARIDPFALSYRVLAADALSKLAVALALAAWATAAASASARRGGGGKGKDRALSWCITGFSLATLNNTLVVGVPLLDAMYGKWARDLIVQISVVQIIVYFPALLLALEARRAGKLAVVAEEAAGDADESGGGGSGGGTTAAQSLWPLVTAVWKKVARNPNVYAGILGVSWACVTNRWHIETPSIIEGSVLVMSKTGVGLSMFSMGLFMALQEKVIVCGAWPTVLGMALRFVAGPAATAAGAVALGLRGDVLRLAVMQAALPQSITTFVFAREYGLHPEVLSTAVIFGTLASLPVLIVYYIVLGLIRC	365
Zea mays	ZmPIN10a				MISWNDVYTVLTAMVPLYVAMFLAYGSVRWWRIFTADQCSGINRFVAIFAVPLLSFHFISTNDPYAMNLRFLAADTLQKLVVLAGLAACSRLPSRLAAPRLDWSITLFSVSTLPNTLVMGIPLLIAMYGPYAGSLMVQVVVLQCIIWYTLLLFLFEFRAARTLIADQFPDTAAAIASLHVDPDVVSLEGGRAETEAEVAEDGRLHVTVRRSSASRRSLLMATPRPSNLTGAEIYSMSSSRQHSPRGSNFNHADFFAMVDGAPPPPAPGARASSFGAAELYSMHSSRGPTPRQSNFDERSASARSSRPAAVPSHDAKELHMFVWSSGASPVSDVSGLPAFTGGGAGGVNVGAKEIRMVVPAEMPQNGSAGKENENNGAAAAATGEAEGFGFRSGGKTTAE…	610
Populus trichocarpa	PtPIN1				MISLLDFYHVMTAMVPLYVAMILAYGSVKWWKIFTPDQCSGINRFVALFAVPLLSFHFISTNDPYNMNLRFITADSLQKIIVLVVLALWTKLSKRGCLEWTITLFSLSTLPNTLVMGIPLLKGMYGDYSGSLMVQVVVLQCIIWYTLMLFMFEYRGAKLLISEQFPDTAGSIVSIHVDSDIMSLDGRQPLETEAAIKEDGKLHVTVRKSNASRSDIFSRRSQGLSSTTPRPSNLTNAEIYSLQSSRNPTPRGSSFNHTDFYSMMAAGRNSNFGASDVYGLSASRGPTPRPSNFEEEHGGSNKPRFHHYHAPGGATHYPAPNPGMFSPTTAASKGVSANANNTAAAAAKKPNGQAQQKAEDGRDLHMFVWSSSASPVSDVFGGHDYGAHDLKDVRVAVSP…	616
Populus trichocarpa	PtPIN2				MISIGDLYHVLTAVVPLYVAMILAYGSVKWWKIFSPDQCSGINRFVALFAVPLLSFHFISTNNPYAMNLRFIAADTLQKIIVLVVLAIWSRASSRGSLEWSITLFSLSSLPNTLVMGIPLLKGMYGHSSGSLMVQIVVLQCIIWYTLMLFLFEYRGARILIGEQFPDTAGSIISFRVDSDILSLDGREPLQTEAEVGEDGKLHVTVRKSTSSRSEVFSHMSHGLNSGLSLTPRPSNLTNAEIYSLQSSRNPTPRASSFNHTDFYSMVNGKNASPRHSNFTNLQFDEESGGLGVFGNVPRANGSAYPAPPNAGIFSPGGKKKANGAENGKDLHMFVWSSSASPVSEGGLHVFKGGDYGNDLGGVAHHKDYDEFGRDEFSFGNRPGPNGVDRDGPVLSKLG…	588
Populus trichocarpa	PtPIN3				MISWNDLYNVLSAVIPLYVAMILAYGSVRWWKIFSPDQCSGINRFVAIFAVPLLSFHFISTNDPYAMNFRFIAADTLQKIIMLIALGIWTNFTKNGSLEWMITIFSVSTLPNTLVMGIPLLTAMYGKYSGSLMVQIVVLQCIIWYTLLLFLFEYRGAKMLIMEQFPETAASIISFKVDSDVVSLDGRDFLETDAEIGDDGKLHVTVRKSNASRRSLGPGSFSGMTPRPSNLTGAEIYSLSSSRNPTPRGSNFNPSDFYSMMGVQGFPGRHSNLGPADLYSVQSSRGPTPRPSNFEENCAPTATLSSPRFGFYPAQTVPTSYPAPNPEFASTVTTKTAKNQQQQNSKANHDAKELHMFVWSSSASPVSEGGGLHVFGGADFGASEQSGRSDQGAKEIRML…	639
Populus trichocarpa	PtPIN4				MITADDFYKVMCAMVPLYFAMLVAYGSVKWYKIFTPEQCSGINRFVAVFAVPVLSFHFIAQNNPYQMDTKFILADTLSKVLALVLLSVWAVFFNGEFDWLITLFSVATLPNTLVMGIPLLKAMYGDFTQSLMVQVVVLQCIIWYTLLLFLFEYRAATLLIKAQFPGPTAATISKIELDDDVISLDGRDPLRTESETDGNGRIRVRIRRSTSSAPDSALSSSICLTPRPSNLSNAEVFSVNTPVPLHEYHGYNGHFSHGPNNEIVLCNGDLGLAYRSGTSPRLSGYASSDAYSLQPTPRASNFNELDLTNATNTPFWVRSPVAGKIYRQPSPAVPEVKLVWGESPVICPNGGGKDVPGKEISFRDSCKMPAPEESNSKESVSNQEMPHAIVMIRLILVVV…	552
Populus trichocarpa	PtPIN5				MITAGDFYKVMCAMVPLYFAMLVAYGSVKRYKIFTPEQCSGINRFVAVFAVPVLSFHFIAQNNPYQMDTRFIMADTLSKVLVLVLLSIWVIFFNGGLDWLITLFSIATLPNTLVMGIPLLKAMYGDFTQSLMVQVVVLQCIIWYTLLLFLFEYRAATLLIKTQFPGPKAASISKIELDNDVISLDGRDPLRTESETDGNGRLRVRIRRSTSSAPDSALSSSICLTPRPSNLSNAEVFSVSTPAPLQEYHGYNGRFSHGPNNEIMLCNGDLGFGYHRSGTSPRLSGYASSDAYSLQPTPRTSNFNEWDLTNATNTPFWARSPVAGKISRHPSPAISGEKEISFRDSCKMPAPEETNSKEAVTSQEMPHAIVMLRLILVVVGRKLSRNPNTYSSVLGLLWS…	533
Populus trichocarpa	PtPIN6				MISWNDLYNVLSAVIPLYVAMILAYGSVRWWKIFSPDQCSGINRFVAIFAVPLLSFHFISTNDPYSMNFRFIAADTLQKIIMLFALGIWTNFTKNGSLEWMITIFSLSTLPNTLVMGIPLLIAMYDDYSGSLMVQVVVLQCIIWYTLLLFLFEYRGAKMLIMEQFPETAASIVSFKVDSDVVSLDGRDFLETDAEIGDDGKLHVTVRKSNASRRSLGPGSFSGLTPRPSNLTGAEIYSLSSSRNPTPRGSNFNPSDFYSMMGVQGGRHSNLGPADLYSVQSSRGPTPRPSNFEENCAPMATITSPRFGFYPAQTVPTSYPAPNPELASTITSKTTKNQQQQNHQQQLLQPQPQQNSKVNHDAKELHMFVWSSSASPVSEGGGLHVFGGTDFGASEQSGR…	649
Populus trichocarpa	PtPIN7				MISLLDFYHVMTAMVPLYVAMILAYGSVKWWKIFTPDQCSGINRFVALFAVPLLSFHFISTNDPYKMNFRFIAADTLQKIIVLVVLAFWTMFSKRGCLEWTITLFSLSTLPNTLVMGIPLLKGMYGDYSGSLMVQVVVLQCIIWYTLMLFLFEYRGAKLLISEQFPDTAGSIVSIHVDSDIMSLDGRQPLETEAEIKEDGKLHVTVRKSNASRSDIFSRRSQGLSSTTPRPSNLTNAEIYSLQSSRNPTPRGSSFNHTDFYSMMAAGRNSNFGASDVYGLSASRGPTPRPSNFEEENGGSNKPRFHYHAPGGATHYPAPNPGMFSPTTASKGVAANANNAAAKKPNGQAQQKAEDGRDLHMFVWSSSASPVSDVFGGHDYGAHDQKDVRLAVSPGKVEG…	609
Populus trichocarpa	PtPIN8				MISLTDLYHVLTAVVPLYVAMILAYGSVKWWKIFSPDQCSGINRFVALFAVPLLSFHFISTNNPYAMNYRFIAADTLQKIIVLVVLAIWTRVISRGSLEWSITLFSLSTLPNTLVMGIPLLKGMYGEASGSLMVQIVVLQCIIWYTLMLFLFEYRGARILIGEQFPDTAGSIISFRVDSDILSLDGREPLQTDAEVGEDGKLHVTVRKSTSSRSDVFSRMSHGLNSGLSMTPRPSNLTNAEIYSLQSSRNPTPRASSFNHTDFYSKNASNASPRHSNFSNLQFDEESGGLGVFGNVPRANGSAYPTPPNAGIFSPGGKKKANGTENGKDLHMFVWSSSASPVSEGGLHVFRGGDYGNDLGGVANQKDYEEFGRDEFSFGNRPVPNGVDRDGPVLSKLAS…	587
Populus trichocarpa	PtPIN9				MITGKDIYDVLAAIVPLYVAMILAYGSVRWWKIFTPDQCSGINRFVAVFAVPLLSFHFISSNDPYAMNFRFIAADTLQKVVILGALFIWQAFSKRGNLEWMITLFSLSTLPNTLVMGIPLLKAMYGDFSGNLMVQIVVLQSVIWYTIMLFLFEYRGARLLISEQFPETAGSITSFRVDSDVVSLNGREPLQADAEIGDDGKLHVVVKRSNASSIVSSFNKSHGLNSITSMTPRASNLTGVEIYSVQSSREPTPRASSFNQTDFYAMFASKAASPKHGYTNSFQGGIGDVYSLQSSKGATPRTSNYDEEMLKLGKKKGRTNMSGELFNGGSLVSSYPPPNPMFSGSTSGGPKKKESGSGAMPNKELHMFVWSSSASPVSEGNLRHAVNRAASTDFGVTDP…	633
Populus trichocarpa	PtPIN10				MISGKDIYQVVSALVPLYAAMILAYGSVRWWKVFTPDQCAGINRFVAVFATPFLVFDFICSNNPYKMNLRFIAADSLQKVVVLVVLFIWKATARRGDLDWTITLFSLSTLPNTLVMGVPLLKSMYGEFTSPLMIQVCFMQSVLWYTLLLSMFEYRGAKRLVAGQFPETAASISSFKVDSAVVSLGGHEPLETDAEIDDDGKLRVVVRRSSATSSNFSSRDRFDGWNPVLSVHLPPRASNFSSVEVFSVQSSPRASSYRQTDLPNLTNSFGDIYSLQSSRNSVPRISSNLEEEMRRKNGVAFPGSPSCAVPQKEGGGAPAPNKDLHMFVWSSSISSNISDHRYLRADQINGRHTYPDPFNGADPQEDNIAAAASTAKKQQMPPATVVARLIAMMVGRKLV…	547
Populus trichocarpa	PtPIN11				MIGWEDVYKVVVAMVPLYVALVLGYGSVRWWKVFTPEQCGAINRFVCYFTLPLFTFEFTAHVDPFKMNYRFIGADAVSKVIIVVVLAFWAKCSSKGSYSWSITSFSLCTLTNSLVVGVPIIKAMYGPAAVDLVVQSSVIQAIIWLTLLLLVLEFRRTGLGFSSNNSDKDLEGSVDNTESSRPAFWCLMRTVWVKLAMNPNSYACIIGLVWAFISNRWHFEMPAMMEGSILIMSKAGTGTAMFSMGIFMALQEKVISCGASLAVIGMILRFIAGPAAMAIGSIAVGLQGDVLRVAIIQAALPQSITSFIFAKEYGLHAEVLSTAVIFGMLAALPVLITYYAILEFVP	346
Populus trichocarpa	PtPIN12				MIGWADIYKVVVAMVPLYVALMLGYGSVRWWKVFTPEQCGAINRFVCYFTLPFFTFEFTAHVDPFKMNYLFIGADAISKLIIVVVLAVWAKWSGKGSYGWSITSFSLCTLTNSLVLGVPLIKAMYGPTAVDLVVQSSVIQSIIWLTMLLLVLEFRRSGLGVSSSNPDKDLEGNADSTVSSRPAFWCLMKTVGVKLAMNPNSYACIIGLVWAFIAKRWRFEMPSIMEGSILIMSKTGTGTAMFSMGIFMALQEKVIACGASLTVIGMVLRFIAGPAAMAIGSIAVGLRGDVLRVAIIQAAFPQAIISFIFAQEYGLHAEVLSTAVIFGTIVALPVLIAYYAILDFVH	346
Populus trichocarpa	PtPIN13				MISAADVYHVVTATVPLYFAMILAYISVKWWKLFTPDQCAGINKFVAKFSIPLLSFQVISGINPYKMNLKLIFADFLQKLLALLVLTALAKISSRGRLNWIITGLSLSTLPNTLILGIPLLRAMHGAEAEPLLSQIVGLQSLIWYNLLLFLFELNATKEATVAPSSESTGDLEALQEAQHKDDEGVQRRTRKVKAMVILLTVGRKLMSNPNFYATLVALIWASIHSRWGVNLPDIVDKSVRILSTGGLGMAMFSLGLFMASRPSIIACGIRMAMVAMAMKFIVGPALIAVASIAVGLKGTVLKVAIVQAALPQGIVPFVFAKEYNVHPDTLSTGVIFGMLISMPIALAYYSLLAL	355
Populus trichocarpa	PtPIN14				MISTADVYHVVAATVPLYFAMILAYISVRWWKLFTPDQCAGINKFVAKFSIPLLSFQVISSINPYKMNLKLIFADFLQKLLALLVLTALAKISSRGRLNWIITGLSLSTLPNTLILGLPLLRAMYGAEAEPLLSQIVGLQSLIWYNLLLFLFELNATKEATVAPSSETTGDQEALQESQYKEGGEVHSRTTRKVKAMLVLLTVGKKLMSNPNFYATMVALIWASIHFRWGVKLPDIVDKSIVILSTGGLGMAMFSLGLFMALRPSIISCGIRMAVVAMAMKFIVGPALMAVASFAVRLEGTVLKVAIVQAALPQGIVPFVFAKEYNVHPDTLSTGVIFGMLIAMPIALAYYSLLAL	356
Populus trichocarpa	PtPIN15				MISIEDLYGVLCAVVPLYVTMFLAYASVKWWNIFTPEQCSGINRFVAYFAVPLLSMEFISRINPYKMDLLFMAADGVSKVLILVVLLCWANFSRRGSLEWAITLFSLSTLPNTLVMGIPLLKSMYGDDKEGLMIQVVVLQCIIWYTLLLFLFEYREARLAMLKNFKGSSSSSSFSNSERSKGSFKGVGEVLGSRGSNADEVVNVIVSTPTSQEITENVNTKVAPDPQQFRSMVAAAVDGDDKEVHLFIWRCVCCTSQGFCEQSVQVLRKEESMKRGVESEKTEGIENNTAAISSLSSVMLLQILKTVWLKLVRNPNSYASLIGLSWALVSCRYGIMKPQIVDNSVTILSKAGLGMAMFSLGLFMALQPRIIACGNRMAIYGMLARFLAGPAVMAVASIG…	460
Populus trichocarpa	PtPIN16				MISIEDLYGVLCAVVPLYVTMFLAYASVKWWNIFTPEQCSGINRFVTYFAVPLLSMEFISRINPYKMDLLFMAADGVSKVLILVVLLCWANFSRRGSLEWAITLFSLSTLPNTLVMGIPLLKSMYGDDKEGLMIQVVVLQCIIWYTLLLFLFEYREARLAMLKNFKGKSEKTEGIENNTAAISSLSSVMLLQILKTVWLKLVRNPNSYASLIGLSWALVSCRYSELAPQIVDNSVTILSKAGLGMAMFSLGLFMALQPRIIACGNRMAIYGMLARFLAGPAVMAVASIGVGLRGTMLKLSIVQA	304
Solanum lycopersicum	SlPIN1				MITLSDFYHVMTAVVPLYVAMILAYGSVKWWKIFSPDQCSGINRFVALFAVPLLSFHFIAANNPYAMNLRFIAADTLQKLIVLGVLAVWANVSKRGSLEWSITLFSLSTLPNTLVMGIPLLKGMYGDFSGSLMVQIVVLQCIIWYTLMLFMFEFRGARLLISEQFPDTAGSIVSIHVDSDVMSLDGRQVLETEAELKEDGKLHVTVRKSNASRSDIFSRRSGGFSSTTPRPSNLTNAEIYSLQSSRNPTPRGSSFNHTDFYSMVAGTAGRNSNFGANDVYGMSNNSRGPTPRPSNYEEESGKSRFNNYHGGAAAPQSNSNTHYPAPNPGMFSPSNNGNKAHKSTAKKGDQEVGKDLHMFVWSSSNSPVSDVFGGHDYTANLDQPAAPNKDVRVPISPGK…	611
Solanum lycopersicum	SlPIN2				MINGKDIYDVLAAIIPLYVAMILAYGSVRWWKIFTPDQCSGINRFVAVFAVPLLGFHFISTNDPYAMNYHFIAADSLQKVVILFALFIWHLFSKRGNLEWVITLFSLSTLPNTLVMGIPLLKAMYGDFSGNLMVQIVVMQSVIWYTLMLFLFEYRGAKLLIGEQFPETAASITSFRVESDVVSLNGREPLQADAEIGDDGKLHVIVRRSSASSIISSYNKGILQSNNMTPRASNLTGVEIYSVQSSREPTPRASSFNQTDFYAMFASKTASPKHGYTNSYGGDVFSLQSSKGPTPRTSNFEEEMSKIGSNKKNRGGRSMSGELYNSSSTASTNGLVYPPPNPMFVGQRKKEVGSGSGVPTPVPVPVPVPVSMSNSNSNSNSKELHMFVWSSSASPTSEG…	631
Solanum lycopersicum	SlPIN3				MISWHDLYVVLTAVVPLYVAMILAYGSVRWWKIFSPDQCSGINRFVAIFAVPLLSFHFISMNNPYEMNFRFIAADTLQKVIMLIVLCIWSNVTKNGSLEWSITIFSLSTLPNTLVMGIPLLIAMYGDYSGSLMVQVVVLQCIIWYTLLLFLFEFRGAKMLIMEQFPETAGEIVSFKVESDVVSLDGQDFLETDAELGRDGKLHVTLRKSNVSRRSFAMTPRPSNLTGAEIYSLNSSRNPTPRGSNFNHSDFYAMMGFPGRLSNFGPVDSTPRPSNFEENCAQGSPKFGFYPAQSNYPAPNPEIASIVSINTKNQQVQYQHQHQQQQNGKASHDAKELHMFVWSSSASPVSEAAGLHVFGGTDFSANEQSCRSDGAKEIRMLVPDHPQIGDNKDVSQDFG…	613
Solanum lycopersicum	SlPIN4				MITWHDLYVVLTAVVPLYVAMILAYGSVRWWKIFSPDQCSGINRFVAIFAVPLLSFHFIAMNNPYEMNFRFIAADSLQKVIMLVVLSLWANLTKNGSLEWSITIFSLSTLPNTLVMGIPLLIAMYGEYSGSLMVQVVVLQCIIWYTLLLFLFEYRGAKMLIMEQFPETAASIVSFKVESDVVSLDGHDFLETDAEIGQDGKLHVTVRKSNASRRSFAMDHRPSNLTGAEIYSLSSSRNPTPRGSNFNHNDFYSMMGFPGGRLSNFGPADMYSVQSSRGPTPRPSNFEENCAPGGLVQSSPRFGYFPTQQPAPGSYPAPNPEIASAGPKSTKPQQPNVQTQKQEVQQQQQQHQQPNAKANNHDAKELHMFVWSSSNSPVSEAGGLHVFGGNDFSANEQSG…	653
Solanum lycopersicum	SlPIN5				MIGWDDIYKVVVGMMPLYVALILGYGSVKWWHMFKPEQCDTINRFNCFFILPFFNFQFIAKINPYNLNYLFLSGDVIAKALVILILVLWANFYKKGSFCWGITTFSLSTLNNTLVVGVPLMKAMYGDLGVDLVVQAAVIQALLWLTSLLFALEFWKTKMTNNSNLIDDNNNNSLELGNISSTNTQMRNINNIELAFWPLMKAVSTKLAKNPNSYACFLGLFWALVASRWHFEMPSIIEGSILIMSKAGSGVSMFSMGLFMALRGKIIACGAALTIYSMILRFIVGPATMALGCVVLGLRGNVLRVAIIQAALPQAVTSFVYAQEYGLHADVLSTAVIVGTIISLPLLIAYYAVLDIIP	358
Solanum lycopersicum	SlPIN6				MIGVNDFYKVMCAMVPLYFAMIVAYGSVKWWKIFSPEQCSGINRFVAVFAVPVLSFHFISQNNPYQMDTKFILADTLSKILVLVLLSVWAICKGQLDWLITLFSVSTLPNTLVMGIPLLNAMYGDFTQSLMVQLVVLQCIIWYTLLLFLFEYRAATILIKNQFPGNVAASITKFEIDNDVISLDGRNPLCTESEIDGNGRIHVRIRRSTSSAPESAFSSSIGITPRASNLSNAEIFSVHTPLHNGDIPFGHGDLGVGFRAASPRLSGGYASSDAYSLQPTPRASNFNELDVTTSGNTPMWVMSPVGGKVFKQASPSSKMAWESSCLNGERQGYRDDVGEKEISFRDISNFPVQEVGAADSSNTNNIIKQEMPNALVMLRLIIVMVGRKLSRNPNTYSSI…	538
Solanum lycopersicum	SlPIN7				MITVSDLYHVLTAVVPLYVAMILAYGSVKWWKIFSPDQCSGINRFVALFAVPLLSFHFIASNNPYAMNYRFIAADTLQKVIVLVVLAIWSRISSRGSLEWSITLFSLSTLPNTLVMGIPLLKGMYGDASGSLMVQIVVLQCIIWYTLMLFLFEYRGARMLIAEQFPDTGGSIVSFKIDSDVISLDGKEPLETQAEVGDDGKLHVVVRKSASSRSEIFSRMSHGHNTGGLSMTPRPSNLSNAEIYSLQSSTNMTPRDSNFNHNDIYSMVNGKNNANMSPRTSNFGNLGFDEESGFGKTNVGYPAPTNAGIFSPAIGPGTKKKANGTESGKDLHMFVWSSSASPVSEGGIHVFRGGDFGNELGIGHHSKDYDDFGREEFSLRDKNNSNGCHREEPVLKKLG…	586
Solanum lycopersicum	SlPIN8				MISLRDVYHVVAATIPLYVVMILAYISVRWGKLFSPEQCSGINKFVAKFSIPLLSFQVISGSNLYKVNLKLLLADFVQKFLAVFLLAILSKLKPKGNLTWIITGLSVSTLPNTLILGIPLIKAIFGDAAAELLAQLIALQSLVWYNLLLLLFELNATKESYVMSPSEVAVELEVPGEPELEEDGEEEATDRPPRKKTIMVILLTVGRKLIINPNTHATLAGIIWSSIHFRWGVNLPKIVEQSISILSDGGLGMAMFSIGVFMASQDSIIACGTKKAILAMALKFVLGPVLMAISSIVVGLKGKLFRLAIVQAALPQGIVPFVFAKEYNIHPTILSTGVIFGMLIAIPIALAYYFLLEI	358
Solanum lycopersicum	SlPIN9				MISLSDLYHVLTAVVPLYVAMILAYGSVKWWKIFSPDQCSGINRFVALFAVPLLSFHFIASNNPYAMNYRFIAADTLQKIIVLFVLAIWSRVSSRGSLEWSITLFSLSTLPNTLVMGIPLLKGMYGDASGSLMVQIVVLQCIIWYTLMLFLFEYRGARMLIAEQFPDTGGSIISFKVDSDIISLDGKEPLETQAEVGDDGKLHVTVRKSTSSRSEIFSRRSHGPNSGLSLTPRPSNLTNAEIYSLQSSRNPTPRGSSFNHTDFYSMVNGKNANMSPRNSNFGNYGHDEESGVAGFGRGNGVYGQGNAGYPAPTNAGIFSPATGPVTKKKANGGTEGGKDLHMFVWSSSASPVSEGGIHVFRGGGDYGNELGVGAHPKDYDEFGREEFTFGNKQNLNGND…	594
Solanum tuberosum	StPIN1				MITLSDFYHVMTAVVPLYVAMILAYGSVKWWKIFSPDQCSGINRFVALFAVPLLSFHFIAANNPYTMNIRFIAADTLQKLIVLGVLAVWANVSKRGSLEWSITLFSLSTLPNTLVMGIPLLKGMYGEFSGSLMVQIVVLQCIIWYTLMLFMFEFRGARLLISEQFPDTAGSIVSIHVDSDVMSLDGRQVLETEAELKEDGKLHVTVRKSNASRSDIFSRRSGGFSSTTPRPSNLTNAEIYSLQSSRNPTPRGSSFNHTDFYSMVAGTAGRNSNFGANDVYGMSNNSRGPTPRPSNYEEESGKSRFNNYLGGAAAPAPTQSNSNTNYPAPNPGMFSPSNNGTKAHKNTAKKGDQEGGKDLHMFVWSSSNSPVSDVFGGHDYTANLDQPAAPNKDVRVPIS…	614
Solanum tuberosum	StPIN2				MINGKDIYDVLAAIIPLYVAMILAYGSVRWWKIFTPDQCSGINRFVAVFAVPLLGFHFISTNDPYSMNYHFIAADSLQKVVILFALFIWHVFSKRGSLEWVITLFSLSTLPNTLVMGIPLLKAMYGDFSGNLMVQIVVMQSVIWYTLMLFMFEYRGAKLLIGEQFPETAASITSFRVESDVISLNGREPLQADAEIGDDGKLHVIVRRSSASSIISSYNKGILQSNNMTPRASNLTGVEIYSVQSSREPTPRASSFNQSDFYAMFASKTASPKHGYTNSYGGDVFSVQSSKGPTPRTSNFEEEMSKIGSNKKNRGGRSMSGELYNSGSNASTNGLVYPPPNPMFSGQRKKEVGSGSGVPTPVSVPVPVPIPVPMSNSNNNSKELHMFVWSSSASPTSEG…	631
Solanum tuberosum	StPIN4				MITWHDLYVVLTAVVPLYVAMILAYGSVRWWKIFSPDQCSGINRFVAIFAVPLLSFHFIAMNNPYEMNFRFIAADSLQKVIMLVVLSLWANLTKNGSLEWSITIFSLSTLPNTLVMGIPLLIAMYGEYSGSLMVQVVVLQCIIWYTLLLFLFEYRGAKMLIMEQFPETAASIVSFKVESDVVSLDGHDFLETDAEIGQDGKLHVTVRKSNASRRSFAMDHRPSNLTGAEIYSLSSSRNPTPRGSNFNHNDFYSMMGFPGGRLSNFGPADMYSVQSSRGPTPRPSNFEENCAPGGLVQSSPRFGYFPAQQPAPGSYPAPNPEISSAVPKSTKPQQPNVQTQKQEVQQQQQQQQQQPNAKANNHDAKELHMFVWSSSNSPVSEAGGLHVFGGNDFSANEQS…	654
Solanum tuberosum	StPIN5				MIGWDDIYKVVVGMMPLYVALILGYGSVKWWHMFKPEQCDTINRFNCFFILPFFNFQFIANINPYNLNYLFLTGDVIAKALVILILVLWANFYRKGSFSWGITTFSLSTLNNTLVVGVPLMKAMYGDLGVDLVVQAAVIQALLWLTSLLFALEFWKTKMNNNINGIANNNSVELGNINTTTQMRNINNAELAFWPLMKAVSTKLAKNPNSYACFLGLFWALVASRWHFRMPSIIEGSILIMSKAGSGVAMFSMGLFMALQGKIIACGAALTIYAMILRFVVGPATMALGCVVLGLRGNVLRIAIIQAALPQAVTSFVYAQEYGLHADVLSTAVIVGTIISLPLLIAYYAILDIMP	355
Solanum tuberosum	StPIN7				MITVSDLYHVLTAVVPLYVAMILAYGSVKWWKIFSPDQCSGINRFVALFAVPLLSFHFIASNNPYAMNYRFIAADTLQKVIVLVVLAIWSRISSRGSLEWSITLFSLSTLPNTLVMGIPLLKGMYGDASGSLMVQIVVLQCIIWYTLMLFLFEYRGARMLIAEQFPDTGGSIVSFKIDSDVISLDGKEPLETQAEVGDDGKLHVVVRKSTSSRSEIFSRMSHGHNTGGLSMTPRPSNLSNTEIYSLQSSRNMTPRDSNFNHNDIYSMVNGKNNATMSPRTSNFGNLGFDEESGFGKTNVGYPAPTNAGIFSPVTGGPGTKKKANGTESGKDLHMFVWSSSASPVSEGGIHVFRGGDFGNELGIGHHSKDYDDFGREEFSLGDKNNSNGCHREEPVLKKL…	587
Solanum tuberosum	StPIN9				MISLSDLYHVLTAVVPLYVAMILAYGSVKWWKIFSPDQCSGINRFVALFAVPLLSFHFIASNNPYAMNYRFIAADTLQKIIVLFVLAIWSRVSSRGSLEWSITLFSLSTLPNTLVMGIPLLKGMYGDASGSLMVQIVVLQCIIWYTLMLFLFEYRGARMLIAEQFPDTGGSIISFKVDSDIISLDGKEPLETQAEVGDDGKLHVTVRKSTSSRSEIFSRRSHGPNSGLSLTPRPSNLTNAEIYSLQSSRNPTPRGSSFNHTDFYSMVNGKNANMSPRNSNFGNYGHDEESGVAGFGRGNGVYGQGNAGYPAPTNAGIFSPATGPVTKKKANGGTEGGKDLHMFVWSSSASPVSEGGIHVFRGGGDYGNELGVGAHPKDYDEFGREEFTFGNKQNLNGND…	594
Solanum tuberosum	StPIN10				MIEWLDIYKVIEAMMPLYLALGLGYGSVKWWHKLSAEHCDAINRLNYFFVLPFFTFDFISQVNPYKMNYLFICGDLIAKAIIGFFLTLWANFYSKGNLSWSITTFSFCSLTNALVMGIPVMNAVSPQVGVDLVIQSLAIQFLIWSIIIQFMMEFKNAKDEIMACEGANQDLEGNNNASKNTTPSLGSVMTIVWTKLSKNPNFYACFLGIMWSLVADRWHFGLPNIVKECISIMSKAGSGIGMFTIGVFVAMQQKIMAGGTGVIIFGLFLRFFIGPATMTIGSFLVGLHGNVFRASILQAALPPGIASFVLAKEYGVHPEIVSAVVIIGILVSLPIMIAYYAISELTH	347
Picea abies	PaPIN1				MIKAGDLYNVLVAVVPLYVAMILAYGSVKWWKIFTPDQCSGINRFVAIFAVPLLSFHFISSNDPYTMNFKFIAADTLQKLIMLVVLGLWTNFTRSGSPEWMITIFSVSTLPNTLVMGIPLLKAMYGNFSGNLMVQVVVLQCIIWYTLLLFLFEYRGAKMLIMEQFPDTAASIVSFKVDSDVVSLDGRELLQTDAEIGDDGKLHVTVRKSTSSRSVISSRRSMGLGSLPSMTPRPSNLTGAEIYSLNPTPRGSNFNHSDFYSMMAGRGMSPRQSNFGPSDAYSLQSSRGPTPRPSNFDDENTRDFKSGINNNPVAPANAMMNSPRFGPPLYPPGHMHPYAHRPQQQQPQPGLEPASNAANNVAGYPAPNPDVLSTNSSSRPPAAKRNMASDPIRSPQQAK…	699
