# Supplementary material for: Auxin efflux carrier PsPIN4 identified through genome-wide analysis as vital factor of petal abscission
Source: Front Plant Sci. 2024 May 10;15:1380417. doi: 10.3389/fpls.2024.1380417 (PMC11116700; doi:10.3389/fpls.2024.1380417)
Supplement: Supplementary file 1 [file DataSheet_1.zip › Supplementary Materials/Table S4 The transmembrane domain analysis of PIN proteins.xlsx]

## Sheet: Sheet1
Table S4 The transmembrane domain analysis of PIN proteins
GeneName	PsPIN1	PsPIN2a	PsPIN2b	PsPIN4	PsPIN5	PsPIN6a	PsPIN6b	PsPIN8
Length	602	540	179	654	356	161	90	357
Transmembrane Domain	inside 1 6	outside 1 9	inside 1 20	outside 1 9	outside 1 9	TMhelix 93 115	inside 1 4	inside 1 6
	TMhelix 7 26	TMhelix 10 28	TMhelix 21 54	TMhelix 10 29	TMhelix 10 32	inside 116 161	TMhelix 5 27	TMhelix 7 26
	outside 27 40	inside 29 40	outside 55 73	inside 30 41	inside 33 44		outside 28 90	outside 27 40
	TMhelix 41 60	TMhelix 41 60	TMhelix 74 96	TMhelix 42 61	TMhelix 45 62			TMhelix 41 60
	inside 61 97	outside 61 70	inside 97 102	outside 62 70	outside 63 66			inside 61 97
	TMhelix 98 120	TMhelix 71 93	TMhelix 103 125	TMhelix 71 93	TMhelix 67 89			TMhelix 98 120
	outside 121 129	inside 94 99	outside 126 134	inside 94 99	inside 90 97			outside 121 129
	TMhelix 130 152	TMhelix 100 122	TMhelix 135 154	TMhelix 100 122	TMhelix 98 120			TMhelix 130 152
	inside 153 486	outside 123 131	inside 155 179	outside 123 131	outside 121 129			inside 153 241
	TMhelix 487 509	TMhelix 132 154		TMhelix 132 154	TMhelix 130 152			TMhelix 242 264
	outside 510 518	inside 155 393		inside 155 538	inside 153 200			outside 265 273
	TMhelix 519 541	TMhelix 394 411		TMhelix 539 561	TMhelix 201 223			TMhelix 274 296
	inside 542 545	outside 412 420		outside 562 570	outside 224 237			inside 297 300
	TMhelix 546 568	TMhelix 421 443		TMhelix 571 593	TMhelix 238 260			TMhelix 301 323
	outside 569 577	inside 444 449		inside 594 597	inside 261 272			outside 324 332
	TMhelix 578 600	TMhelix 450 469		TMhelix 598 620	TMhelix 273 295			TMhelix 333 355
	inside 601 602	outside 470 483		outside 621 629	outside 296 329			inside 356 357
		TMhelix 484 506		TMhelix 630 652	TMhelix 330 352
		inside 507 518		inside 653 654	inside 353 356
		TMhelix 519 538
