# Supplementary material for: Auxin efflux carrier PsPIN4 identified through genome-wide analysis as vital factor of petal abscission
Source: Front Plant Sci. 2024 May 10;15:1380417. doi: 10.3389/fpls.2024.1380417 (PMC11116700; doi:10.3389/fpls.2024.1380417)
Supplement: Supplementary file 1 [file DataSheet_1.zip › Supplementary Materials/Table S5 Cis-elements present in the promoters of PsPIN genes .xlsx]

## Sheet:  growth and development 
gene	element	sequence	pos	len	strand	species	Annotation	Function
PsPIN6a	MRE	AACCTAA	286	7	+	Petroselinum crispum	photoresponse	MYB binding site involved in light responsiveness
PsPIN6a	TCT-motif	TCTTAC	76	6	-	Arabidopsis thaliana	photoresponse	part of a light responsive element
PsPIN6a	TCT-motif	TCTTAC	793	6	-	Arabidopsis thaliana	photoresponse	part of a light responsive element
PsPIN6a	O2--site	GATGATGTGG	1560	9	-	Zea mays	phytohormone	cis-acting regulatory element involved in zein metabolism regulation
PsPIN6a	AE-box	AGAAACAA	1306	8	-	Arabidopsis thaliana	photoresponse	part of a module for light response
PsPIN6a	G-Box	CACGTT	1478	6	-	Pisum sativum	photoresponse	cis-acting regulatory element involved in light responsiveness
PsPIN6a	Box 4	ATTAAT	889	6	+	Petroselinum crispum	photoresponse	part of a conserved DNA module involved in light responsiveness
PsPIN6a	Box 4	ATTAAT	918	6	+	Petroselinum crispum	photoresponse	part of a conserved DNA module involved in light responsiveness
PsPIN6a	I-box	cCATATCCAAT	1591	10	+	Flaveria trinervia	photoresponse	part of a light responsive element
PsPIN6a	GATA-motif	GATAGGG	819	7	+	Pisum sativum	photoresponse	part of a light responsive element
PsPIN6a	GATA-motif	AAGGATAAGG	1650	9	-	Solanum tuberosum	photoresponse	part of a light responsive element
PsPIN6a	GCN4_motif	TGAGTCA	28	7	+	Oryza sativa	Cellular Development	cis-regulatory element involved in endosperm expression
PsPIN6a	GCN4_motif	TGAGTCA	40	7	-	Oryza sativa	Cellular Development	cis-regulatory element involved in endosperm expression
PsPIN6a	CAT-box	GCCACT	53	6	+	Arabidopsis thaliana	Cellular Development	cis-acting regulatory element related to meristem expression
PsPIN5	GATA-motif	GATAGGA	1464	7	-	Arabidopsis thaliana	photoresponse	part of a light responsive element
PsPIN5	GATA-motif	AAGGATAAGG	1787	9	-	Solanum tuberosum	photoresponse	part of a light responsive element
PsPIN5	Box 4	ATTAAT	180	6	+	Petroselinum crispum	photoresponse	part of a conserved DNA module involved in light responsiveness
PsPIN5	Box 4	ATTAAT	184	6	+	Petroselinum crispum	photoresponse	part of a conserved DNA module involved in light responsiveness
PsPIN5	Box 4	ATTAAT	419	6	+	Petroselinum crispum	photoresponse	part of a conserved DNA module involved in light responsiveness
PsPIN5	GT1-motif	GGTTAAT	576	7	+	Avena sativa	photoresponse	light responsive element
PsPIN5	GT1-motif	GGTTAA	596	6	+	Arabidopsis thaliana	photoresponse	light responsive element
PsPIN5	GT1-motif	GGTTAAT	704	7	-	Avena sativa	photoresponse	light responsive element
PsPIN5	GT1-motif	GGTTAA	705	6	-	Arabidopsis thaliana	photoresponse	light responsive element
PsPIN5	G-box	CACGTC	290	6	-	Zea mays	photoresponse	cis-acting regulatory element involved in light responsiveness
PsPIN5	O2-site	GATGATGTGG	44	9	-	Zea mays	phytohormone	cis-acting regulatory element involved in zein metabolism regulation
PsPIN5	ACE	CTAACGTATT	1972	9	-	Petroselinum crispum	photoresponse	cis-acting element involved in light responsiveness
PsPIN5	TCT-motif	TCTTAC	1053	6	-	Arabidopsis thaliana	photoresponse	part of a light responsive element
PsPIN5	TCT-motif	TCTTAC	1183	6	-	Arabidopsis thaliana	photoresponse	part of a light responsive element
PsPIN5	CAT-box	GCCACT	239	6	+	Arabidopsis thaliana	Cellular Development	cis-acting regulatory element related to meristem expression
PsPIN5	CAT-box	GCCACT	1219	6	-	Arabidopsis thaliana	Cellular Development	cis-acting regulatory element related to meristem expression
PsPIN4	TCT-motif	TCTTAC	1912	6	+	Arabidopsis thaliana	photoresponse	part of a light responsive element
PsPIN4	Box 4	ATTAAT	297	6	+	Petroselinum crispum	photoresponse	part of a conserved DNA module involved in light responsiveness
PsPIN4	GATA-motif	AAGATAAGATT	1563	11	-	Arabidopsis thaliana	photoresponse	part of a light responsive element
PsPIN4	G-box	TAACACGTAG	884	9	-	Brassica oleracea	photoresponse	cis-acting regulatory element involved in light responsiveness
PsPIN4	TCCC-motif	TCTCCCT	1976	7	+	Spinacia oleracea	photoresponse	part of a light responsive element
PsPIN4	GT1-motif	GGTTAA	790	6	-	Arabidopsis thaliana	photoresponse	light responsive element
PsPIN6b	ACE	CTAACGTATT	1738	9	+	Petroselinum crispum	photoresponse	cis-acting element involved in light responsiveness
PsPIN6b	AAAC-motif	CAATCAAAACCT	1245	11	-	Spinacia oleracea	photoresponse	light responsive element
PsPIN6b	G-Box	CACGTG	1169	6	-	Pisum sativum	photoresponse	cis-acting regulatory element involved in light responsiveness
PsPIN6b	Gap-box	CAAATGAA(A/G)A	329	9.5	-	Arabidopsis thaliana	photoresponse	part of a light responsive element
PsPIN6b	GT1-motif	GGTTAA	1758	6	+	Arabidopsis thaliana	photoresponse	light responsive element
PsPIN6b	G-box	CACGAC	527	6	-	Zea mays	photoresponse	cis-acting regulatory element involved in light responsiveness
PsPIN6b	G-box	CACGTC	875	6	-	Zea mays	photoresponse	cis-acting regulatory element involved in light responsiveness
PsPIN6b	G-box	ACACGTGT	1168	8	-	Brassica napus	photoresponse	cis-acting regulatory element involved in light responsiveness
PsPIN6b	CAT-box	GCCACT	660	6	+	Arabidopsis thaliana	Cellular Development	cis-acting regulatory element related to meristem expression
PsPIN8	ACE	GACACGTATG	472	9	-	Petroselinum crispum	photoresponse	cis-acting element involved in light responsiveness
PsPIN8	Box 4	ATTAAT	1701	6	-	Petroselinum crispum	photoresponse	part of a conserved DNA module involved in light responsiveness
PsPIN8	G-Box	CACGTG	728	6	+	Pisum sativum	photoresponse	cis-acting regulatory element involved in light responsiveness
PsPIN8	G-Box	CACGTG	1359	6	-	Pisum sativum	photoresponse	cis-acting regulatory element involved in light responsiveness
PsPIN8	Gap-box	CAAATGAA(A/G)A	1248	9.5	-	Arabidopsis thaliana	photoresponse	part of a light responsive element
PsPIN8	G-box	TACGTG	474	6	+	Arabidopsis thaliana	photoresponse	cis-acting regulatory element involved in light responsiveness
PsPIN8	G-box	CACGTG	728	6	+	Arabidopsis thaliana	photoresponse	cis-acting regulatory element involved in light responsiveness
PsPIN8	G-box	CACGTG	1359	6	-	Arabidopsis thaliana	photoresponse	cis-acting regulatory element involved in light responsiveness
PsPIN8	G-box	CACGTC	1370	6	+	Zea mays	photoresponse	cis-acting regulatory element involved in light responsiveness
PsPIN8	AE-box	AGAAACAA	909	8	-	Arabidopsis thaliana	photoresponse	part of a module for light response
PsPIN8	AE-box	AGAAACAA	1063	8	-	Arabidopsis thaliana	photoresponse	part of a module for light response
PsPIN8	TCCC-motif	TCTCCCT	983	7	+	Spinacia oleracea	photoresponse	part of a light responsive element
PsPIN8	CAT-box	GCCACT	527	6	-	Arabidopsis thaliana	Cellular Development	cis-acting regulatory element related to meristem expression
PsPIN8	CAT-box	GCCACT	665	6	-	Arabidopsis thaliana	Cellular Development	cis-acting regulatory element related to meristem expression
PsPIN8	CAT-box	GCCACT	681	6	+	Arabidopsis thaliana	Cellular Development	cis-acting regulatory element related to meristem expression
PsPIN8	GCN4_motif	TGAGTCA	65	7	+	Oryza sativa	Cellular Development	cis-regulatory element involved in endosperm expression
PsPIN2b	G-Box	CACGTT	503	6	-	Pisum sativum	photoresponse	cis-acting regulatory element involved in light responsiveness
PsPIN2b	G-box	TACGTG	1953	6	-	Arabidopsis thaliana	photoresponse	cis-acting regulatory element involved in light responsiveness
PsPIN2b	GA-motif	ATAGATAA	478	8	-	Arabidopsis thaliana	photoresponse	part of a light responsive element
PsPIN2b	GT1-motif	GGTTAA	499	6	+	Arabidopsis thaliana	photoresponse	light responsive element
PsPIN2b	ACE	CTAACGTATT	1791	9	+	Petroselinum crispum	photoresponse	cis-acting element involved in light responsiveness
PsPIN2b	MRE	AACCTAA	266	7	-	Petroselinum crispum	photoresponse	MYB binding site involved in light responsiveness
PsPIN2b	MRE	AACCTAA	496	7	-	Petroselinum crispum	photoresponse	MYB binding site involved in light responsiveness
PsPIN2a	G-Box	CACGTT	1259	6	+	Pisum sativum	photoresponse	cis-acting regulatory element involved in light responsiveness
PsPIN2a	GATA-motif	GATAGGG	1665	7	+	Pisum sativum	photoresponse	part of a light responsive element
PsPIN2a	Box 4	ATTAAT	27	6	+	Petroselinum crispum	photoresponse	part of a conserved DNA module involved in light responsiveness
PsPIN2a	Box 4	ATTAAT	860	6	+	Petroselinum crispum	photoresponse	part of a conserved DNA module involved in light responsiveness
PsPIN2a	Box 4	ATTAAT	949	6	+	Petroselinum crispum	photoresponse	part of a conserved DNA module involved in light responsiveness
PsPIN2a	GT1-motif	GGTTAA	146	6	-	Arabidopsis thaliana	photoresponse	light responsive element
PsPIN2a	GT1-motif	GGTTAA	1049	6	+	Arabidopsis thaliana	photoresponse	light responsive element
PsPIN2a	GT1-motif	GGTTAAT	1647	7	-	Avena sativa	photoresponse	light responsive element
PsPIN2a	GT1-motif	GGTTAA	1648	6	-	Arabidopsis thaliana	photoresponse	light responsive element
PsPIN2a	G-box	CACGAC	1322	6	-	Zea mays	photoresponse	cis-acting regulatory element involved in light responsiveness
PsPIN2a	G-box	CACGAC	1560	6	+	Zea mays	photoresponse	cis-acting regulatory element involved in light responsiveness
PsPIN2a	AE-box	AGAAACAA	1682	8	-	Arabidopsis thaliana	photoresponse	part of a module for light response
PsPIN2a	TCT-motif	TCTTAC	310	6	-	Arabidopsis thaliana	photoresponse	part of a light responsive element
PsPIN2a	MRE	AACCTAA	591	7	+	Petroselinum crispum	photoresponse	MYB binding site involved in light responsiveness
PsPIN2a	MRE	AACCTAA	1960	7	-	Petroselinum crispum	photoresponse	MYB binding site involved in light responsiveness
PsPIN2a	O2--site	GATGACATGG	1392	9	-	Zea mays	Cellular Development	cis-acting regulatory element involved in zein metabolism regulation
PsPIN1	GT1-motif	GGTTAAT	367	7	-	Avena sativa	photoresponse	light responsive element
PsPIN1	GT1-motif	GGTTAA	368	6	-	Arabidopsis thaliana	photoresponse	light responsive element
PsPIN1	GT1-motif	GGTTAA	374	6	-	Arabidopsis thaliana	photoresponse	light responsive element
PsPIN1	GT1-motif	GGTTAA	396	6	-	Arabidopsis thaliana	photoresponse	light responsive element
PsPIN1	GT1-motif	GGTTAA	1675	6	+	Arabidopsis thaliana	photoresponse	light responsive element
PsPIN1	TCCC-motif	TCTCCCT	622	7	+	Spinacia oleracea	photoresponse	part of a light responsive element
PsPIN1	MRE	AACCTAA	1803	7	+	Petroselinum crispum	photoresponse	MYB binding site involved in light responsiveness
PsPIN1	L-box	ATCCCACCTAC	426	10	+	Petroselinum crispum	photoresponse	part of a light responsive element
PsPIN1	ATCT-motif	AATCTAATCC	1699	9	-	Pisum sativum	photoresponse	part of a conserved DNA module involved in light responsiveness

## Sheet: phytohormone
gene	element	sequence	pos	len	strand	species	Annotation	Function
PsPIN6a	ABRE	ACGTG	1479	5	+	Arabidopsis thaliana	phytohormone	cis-acting element involved in the abscisic acid responsiveness
PsPIN6a	TGACG-motif	TGACG	1763	5	-	Hordeum vulgare	phytohormone	cis-acting regulatory element involved in the MeJA-responsiveness
PsPIN6a	CGTCA-motif	CGTCA	1763	5	+	Hordeum vulgare	phytohormone	cis-acting regulatory element involved in the MeJA-responsiveness
PsPIN6a	P-box	CCTTTTG	214	7	-	Oryza sativa	phytohormone	gibberellin-responsive element
PsPIN6a	CATATG site	CATATG	17	6	+	Arabidopsis thaliana	phytohormone	anxin-inducible element
PsPIN6a	CATATG site	CATATG	222	6	+	Arabidopsis thaliana	phytohormone	anxin-inducible element
PsPIN6a	ARF-binding site	TGTCTC	1770	6	+	Arabidopsis thaliana	phytohormone	auxin response factor (ARF)-binding site
PsPIN6a	ARF-binding site	TGTCTC	91	6	+	Arabidopsis thaliana	phytohormone	auxin response factor (ARF)-binding site
PsPIN6a	ARF-binding site	TGTCTC	1039	6	+	Arabidopsis thaliana	phytohormone	auxin response factor (ARF)-binding site
PsPIN6a	ARF-binding site	TGTCTC	240	6	+	Arabidopsis thaliana	phytohormone	auxin response factor (ARF)-binding site
PsPIN6a	ACTTTA-site	ACTTTA	870	6	-	Arabidopsis thaliana	phytohormone	tissue-specific expression and auxin-inducible element
PsPIN6a	CATATG-site	CATATG	17	6	-	Arabidopsis thaliana	phytohormone	anxin-inducible element
PsPIN6a	CATATG-site	CATATG	222	6	-	Arabidopsis thaliana	phytohormone	anxin-inducible element
PsPIN5	ABRE	ACGTG	291	5	+	Arabidopsis thaliana	phytohormone	cis-acting element involved in the abscisic acid responsiveness
PsPIN5	TCA-element	CCATCTTTTT	1252	9	+	Nicotiana tabacum	phytohormone	cis-acting element involved in salicylic acid responsiveness
PsPIN5	ACTTTA site	ACTTTA	698	6	+	Arabidopsis thaliana	phytohormone	tissue-specific expression and auxin-inducible element
PsPIN5	ACTTTA site	ACTTTA	409	6	+	Arabidopsis thaliana	phytohormone	tissue-specific expression and auxin-inducible element
PsPIN5	CATATG site	CATATG	1950	6	+	Arabidopsis thaliana	phytohormone	anxin-inducible element
PsPIN5	ACTTTA-site	ACTTTA	1708	6	-	Arabidopsis thaliana	phytohormone	tissue-specific expression and auxin-inducible element
PsPIN5	CATATG-site	CATATG	1950	6	-	Arabidopsis thaliana	phytohormone	anxin-inducible element
PsPIN4	TGACG-motif	TGACG	1503	5	+	Hordeum vulgare	photoresponse	cis-acting regulatory element involved in the MeJA-responsiveness
PsPIN4	GARE-motif	TCTGTTG	1489	7	-	Brassica oleracea	phytohormone	gibberellin-responsive element
PsPIN4	CGTCA-motif	CGTCA	1503	5	-	Hordeum vulgare	phytohormone	cis-acting regulatory element involved in the MeJA-responsiveness
PsPIN4	TCA-element	CCATCTTTTT	1214	9	+	Nicotiana tabacum	phytohormone	cis-acting element involved in salicylic acid responsiveness
PsPIN4	TATC-box	TATCCCA	1326	7	+	Oryza sativa	phytohormone	cis-acting element involved in gibberellin-responsiveness
PsPIN4	ARF-binding site	TGTCTC	1583	6	+	Arabidopsis thaliana	phytohormone	auxin response factor (ARF)-binding site
PsPIN6b	TGA-element	AACGAC	1052	6	-	Brassica oleracea	phytohormone	auxin-responsive element
PsPIN6b	ABRE	GCCGCGTGGC	660	9	-	Oryza sativa	phytohormone	cis-acting element involved in the abscisic acid responsiveness
PsPIN6b	ABRE	ACGTG	876	5	+	Arabidopsis thaliana	phytohormone	cis-acting element involved in the abscisic acid responsiveness
PsPIN6b	ABRE	CACGTG	1169	6	-	Arabidopsis thaliana	phytohormone	cis-acting element involved in the abscisic acid responsiveness
PsPIN6b	ABRE	ACGTG	1170	5	+	Arabidopsis thaliana	phytohormone	cis-acting element involved in the abscisic acid responsiveness
PsPIN6b	CGTCA-motif	CGTCA	84	5	+	Hordeum vulgare	phytohormone	cis-acting regulatory element involved in the MeJA-responsiveness
PsPIN6b	CGTCA-motif	CGTCA	927	5	-	Hordeum vulgare	phytohormone	cis-acting regulatory element involved in the MeJA-responsiveness
PsPIN6b	TGACG-motif	TGACG	84	5	-		Hordeum vulgare	photoresponse	参与meja反应性的顺式作用调控元件
PsPIN6b	TGACG-motif	TGACG	927	5	+		Hordeum vulgare	photoresponse	参与meja反应性的顺式作用调控元件
PsPIN6b	P-box	CCTTTTG	786	7	-	Oryza sativa	phytohormone	gibberellin-responsive element
PsPIN6b	TCA-element	CCATCTTTTT	1522	9	+	Nicotiana tabacum	phytohormone	cis-acting element involved in salicylic acid responsiveness
PsPIN6b	ACTTTA site	ACTTTA	110	6	+	Arabidopsis thaliana	phytohormone	tissue-specific expression and auxin-inducible element
PsPIN6b	ACTTTA site	ACTTTA	242	6	+	Arabidopsis thaliana	phytohormone	tissue-specific expression and auxin-inducible element
PsPIN6b	CATATG site	CATATG	182	6	+	Arabidopsis thaliana	phytohormone	anxin-inducible element
PsPIN6b	CATATG site	CATATG	1240	6	+	Arabidopsis thaliana	phytohormone	anxin-inducible element
PsPIN6b	ACTTTA-site	ACTTTA	146	6	-	Arabidopsis thaliana	phytohormone	tissue-specific expression and auxin-inducible element
PsPIN6b	ACTTTA-site	ACTTTA	82	6	-	Arabidopsis thaliana	phytohormone	tissue-specific expression and auxin-inducible element
PsPIN6b	ACTTTA-site	ACTTTA	1405	6	-	Arabidopsis thaliana	phytohormone	tissue-specific expression and auxin-inducible element
PsPIN6b	CATATG-site	CATATG	182	6	-	Arabidopsis thaliana	phytohormone	anxin-inducible element
PsPIN6b	CATATG-site	CATATG	1240	6	-	Arabidopsis thaliana	phytohormone	anxin-inducible element
PsPIN8	ABRE4	CACGTA	474	6	-	Zea mays	phytohormone
PsPIN8	ABRE3a	TACGTG	474	6	+	Zea mays	phytohormone
PsPIN8	ABRE	ACGTG	475	5	+	Arabidopsis thaliana	phytohormone	cis-acting element involved in the abscisic acid responsiveness
PsPIN8	ABRE	CACGTG	728	6	+	Arabidopsis thaliana	phytohormone	cis-acting element involved in the abscisic acid responsiveness
PsPIN8	ABRE	ACGTG	729	5	+	Arabidopsis thaliana	phytohormone	cis-acting element involved in the abscisic acid responsiveness
PsPIN8	ABRE	CACGTG	1359	6	-	Arabidopsis thaliana	phytohormone	cis-acting element involved in the abscisic acid responsiveness
PsPIN8	ABRE	ACGTG	1360	5	+	Arabidopsis thaliana	phytohormone	cis-acting element involved in the abscisic acid responsiveness
PsPIN8	ABRE	ACGTG	1370	5	-	Arabidopsis thaliana	phytohormone	cis-acting element involved in the abscisic acid responsiveness
PsPIN8	TCA-element	TCAGAAGAGG	961	9	+	Brassica oleracea	phytohormone	cis-acting element involved in salicylic acid responsiveness
PsPIN8	TATC-box	TATCCCA	816	7	-	Oryza sativa	phytohormone	cis-acting element involved in gibberellin-responsiveness
PsPIN8	CATATG site	CATATG	588	6	+	Arabidopsis thaliana	phytohormone	anxin-inducible element
PsPIN8	ACTTTA-site	ACTTTA	1126	6	-	Arabidopsis thaliana	phytohormone	tissue-specific expression and auxin-inducible element
PsPIN8	CATATG-site	CATATG	588	6	-	Arabidopsis thaliana	phytohormone	anxin-inducible element
PsPIN2b	ABRE3a	TACGTG	1953	6	-	Zea mays	phytohormone
PsPIN2b	ABRE	ACGTG	504	5	+	Arabidopsis thaliana	phytohormone	cis-acting element involved in the abscisic acid responsiveness
PsPIN2b	ABRE	CGTACGTGCA	1951	9	-	Hordeum vulgare	phytohormone	cis-acting element involved in the abscisic acid responsiveness
PsPIN2b	ABRE	ACGTG	1953	5	-	Arabidopsis thaliana	phytohormone	cis-acting element involved in the abscisic acid responsiveness
PsPIN2b	ABRE4	CACGTA	1953	6	+	Zea mays
PsPIN2a	ABRE	ACGTG	1259	5	-	Arabidopsis thaliana	phytohormone	cis-acting element involved in the abscisic acid responsiveness
PsPIN2a	CATATG site	CATATG	1293	6	+	Arabidopsis thaliana	phytohormone	anxin-inducible element
PsPIN2a	CGTCA-motif	CGTCA	1114	5	-		Hordeum vulgare	phytohormone	参与meja反应性的顺式作用调控元件
PsPIN2a	ARF-binding site	TGTCTC	337	6	+	Arabidopsis thaliana	phytohormone	auxin response factor (ARF)-binding site
PsPIN2a	ACTTTA-site	ACTTTA	1806	6	-	Arabidopsis thaliana	phytohormone	tissue-specific expression and auxin-inducible element
PsPIN2a	CATATG-site	CATATG	1293	6	-	Arabidopsis thaliana	phytohormone	anxin-inducible element
PsPIN2a	ARF-binding site	TGTCTC	12	6	-	Arabidopsis thaliana	phytohormone	auxin response factor (ARF)-binding site
PsPIN2a	TGACG-motif	TGACG	1114	5	+		Hordeum vulgare	photoresponse	参与meja反应性的顺式作用调控元件
PsPIN1	TCA-element	CCATCTTTTT	147	9	+	Nicotiana tabacum	phytohormone	cis-acting element involved in salicylic acid responsiveness
PsPIN1	P-box	CCTTTTG	739	7	+	Oryza sativa	phytohormone	gibberellin-responsive element
PsPIN1	CGTCA-motif	CGTCA	608	5	-	Hordeum vulgare	phytohormone	cis-acting regulatory element involved in the MeJA-responsiveness
PsPIN1	CGTCA-motif	CGTCA	1255	5	+	Hordeum vulgare	phytohormone	cis-acting regulatory element involved in the MeJA-responsiveness
PsPIN1	CGTCA-motif	CGTCA	1869	5	-	Hordeum vulgare	phytohormone	cis-acting regulatory element involved in the MeJA-responsiveness
PsPIN1	CGTCA-motif	CGTCA	1996	5	-	Hordeum vulgare	phytohormone	cis-acting regulatory element involved in the MeJA-responsiveness
PsPIN1	TGACG-motif	TGACG	608	5	+	Hordeum vulgare	phytohormone	cis-acting regulatory element involved in the MeJA-responsiveness
PsPIN1	TGACG-motif	TGACG	1255	5	-	Hordeum vulgare	phytohormone	cis-acting regulatory element involved in the MeJA-responsiveness
PsPIN1	TGACG-motif	TGACG	1869	5	+	Hordeum vulgare	phytohormone	cis-acting regulatory element involved in the MeJA-responsiveness
PsPIN1	TGACG-motif	TGACG	1996	5	+	Hordeum vulgare	phytohormone	cis-acting regulatory element involved in the MeJA-responsiveness
PsPIN1	AuxRR-core	GGTCCAT	789	7	+	Nicotiana tabacum	phytohormone	cis-acting regulatory element involved in auxin responsiveness
PsPIN1	TGA-element	AACGAC	1215	6	+	Brassica oleracea	phytohormone	auxin-responsive element
PsPIN1	ACTTTA site	ACTTTA	565	6	+	Arabidopsis thaliana	phytohormone	tissue-specific expression and auxin-inducible element
PsPIN1	ACTTTA site	ACTTTA	760	6	+	Arabidopsis thaliana	phytohormone	tissue-specific expression and auxin-inducible element
PsPIN1	ARF-binding site	TGTCTC	578	6	-	Arabidopsis thaliana	phytohormone	auxin response factor (ARF)-binding site
PsPIN1	Box 4	ATTAAT	1389	6	-	Petroselinum crispum	phytohormone	part of a conserved DNA module involved in light responsiveness

## Sheet: stress response
gene	element	sequence	pos	len	strand	species	Annotation	Function
PsPIN6a	WUN-motif	CAATTACAT	312	9	-	Nicotiana glutinosa	Stress	wound-responsive element
PsPIN6a	TC-rich repeats	ATTCTCTAAC	1535	9	+	Nicotiana tabacum	Stress	cis-acting element involved in defense and stress responsiveness
PsPIN6a	STRE	AGGGG	1278	5	+	Arabidopsis thaliana	Stress	Stress corresponding element
PsPIN6a	STRE	AGGGG	1885	5	+	Arabidopsis thaliana	Stress	Stress corresponding element
PsPIN6a	STRE	AGGGG	1893	5	+	Arabidopsis thaliana	Stress	Stress corresponding element
PsPIN6a	W box	TTGACC	1437	6	+	Solanum lycopersicum	Stress	possible low temperature response
PsPIN5	MBS	CAACTG	1131	6	-	Arabidopsis thaliana	Stress	MYB binding site involved in drought-inducibility
PsPIN5	ARE	AAACCA	589	6	-	Zea mays	Stress	cis-acting regulatory element essential for the anaerobic induction
PsPIN5	ARE	AAACCA	1675	6	-	Zea mays	Stress	cis-acting regulatory element essential for the anaerobic induction
PsPIN5	ARE	AAACCA	1947	6	+	Zea mays	Stress	cis-acting regulatory element essential for the anaerobic induction
PsPIN5	LTR	CCGAAA	1842	6	+	Hordeum vulgare	Stress	cis-acting element involved in low-temperature responsiveness
PsPIN5	STRE	AGGGG	192	5	-	Arabidopsis thaliana	Stress	Stress corresponding element
PsPIN5	STRE	AGGGG	985	5	+	Arabidopsis thaliana	Stress	Stress corresponding element
PsPIN5	W box	TTGACC	207	6	+	Solanum lycopersicum	Stress	possible low temperature response
PsPIN4	ARE	AAACCA	1789	6	-	Zea mays	Stress	cis-acting regulatory element essential for the anaerobic induction
PsPIN4	STRE	AGGGG	1201	5	-	Arabidopsis thaliana	Stress	Stress corresponding element
PsPIN4	STRE	AGGGG	1228	5	+	Arabidopsis thaliana	Stress	Stress corresponding element
PsPIN4	STRE	AGGGG	1339	5	-	Arabidopsis thaliana	Stress	Stress corresponding element
PsPIN4	STRE	AGGGG	1405	5	-	Arabidopsis thaliana	Stress	Stress corresponding element		·
PsPIN4	STRE	AGGGG	1412	5	-	Arabidopsis thaliana	Stress	Stress corresponding element
PsPIN4	W box	TTGACC	1804	6	-	Solanum lycopersicum	Stress	possible low temperature response
PsPIN6b	LTR	CCGAAA	522	6	-	Hordeum vulgare	Stress	cis-acting element involved in low-temperature responsiveness
PsPIN6b	ARE	AAACCA	480	6	-	Zea mays	Stress	cis-acting regulatory element essential for the anaerobic induction
PsPIN6b	ARE	AAACCA	1065	6	-	Zea mays	Stress	cis-acting regulatory element essential for the anaerobic induction
PsPIN6b	WUN-motif	AAATTACTA	1227	9	-	Nicotiana glutinosa	Stress	wound-responsive element
PsPIN6b	WUN-motif	AAATTACT	1228	8	-	Nicotiana glutinosa	Stress	wound-responsive element
PsPIN6b	WUN-motif	AAATTACTA	1264	9	-	Nicotiana glutinosa	Stress	wound-responsive element
PsPIN6b	WUN-motif	AAATTACT	1265	8	-	Nicotiana glutinosa	Stress	wound-responsive element
PsPIN6b	STRE	AGGGG	206	5	+	Arabidopsis thaliana	Stress	Stress corresponding element
PsPIN6b	STRE	AGGGG	214	5	+	Arabidopsis thaliana	Stress	Stress corresponding element
PsPIN6b	STRE	AGGGG	1273	5	-	Arabidopsis thaliana	Stress	Stress corresponding element
PsPIN6b	W box	TTGACC	131	6	+	Solanum lycopersicum	Stress	possible low temperature response
PsPIN8	LTR	CCGAAA	7	6	+	Hordeum vulgare	Stress	cis-acting element involved in low-temperature responsiveness
PsPIN8	ARE	AAACCA	1643	6	+	Zea mays	Stress	cis-acting regulatory element essential for the anaerobic induction
PsPIN8	TC-rich repeats	ATTCTCTAAC	1284	9	+	Nicotiana tabacum	Stress	cis-acting element involved in defense and stress responsiveness
PsPIN8	TC-rich repeats	GTTTTCTTAC	1928	9	-	Nicotiana tabacum	Stress	cis-acting element involved in defense and stress responsiveness
PsPIN8	MBS	CAACTG	1990	6	+	Arabidopsis thaliana	Stress	MYB binding site involved in drought-inducibility
PsPIN8	STRE	AGGGG	700	5	+	Arabidopsis thaliana	Stress	Stress corresponding element
PsPIN8	STRE	AGGGG	1382	5	-	Arabidopsis thaliana	Stress	Stress corresponding element
PsPIN8	STRE	AGGGG	1463	5	+	Arabidopsis thaliana	Stress	Stress corresponding element
PsPIN8	STRE	AGGGG	1482	5	+	Arabidopsis thaliana	Stress	Stress corresponding element
PsPIN8	W box	TTGACC	301	6	-	Solanum lycopersicum	Stress	possible low temperature response
PsPIN8	W box	TTGACC	581	6	+	Solanum lycopersicum	Stress	possible low temperature response
PsPIN8	W box	TTGACC	1296	6	+	Solanum lycopersicum	Stress	possible low temperature response
PsPIN2b	MBS	CAACTG	306	6	+	Arabidopsis thaliana	Stress	MYB binding site involved in drought-inducibility
PsPIN2b	W box	TTGACC	1655	6	-	Arabidopsis thaliana		possible low temperature response
PsPIN2a	MBSI	aaaAaaC(G/C)GTTA	1042	10.5	+	Petunia hybrida	Stress	MYB binding site involved in flavonoid biosynthetic genes regulation
PsPIN2a	MBS	CAACTG	1285	6	+	Arabidopsis thaliana	Stress	MYB binding site involved in drought-inducibility
PsPIN2a	WUN-motif	AAATTACTA	107	9	+	Nicotiana glutinosa	stress	wound-responsive element
PsPIN2a	ARE	AAACCA	459	6	+	Zea mays	Stress	cis-acting regulatory element essential for the anaerobic induction
PsPIN2a	ARE	AAACCA	694	6	-	Zea mays	Stress	cis-acting regulatory element essential for the anaerobic induction
PsPIN2a	LTR	CCGAAA	1014	6	-	Hordeum vulgare	Stress	cis-acting element involved in low-temperature responsiveness
PsPIN2a	STRE	AGGGG	261	5	-	Arabidopsis thaliana	Stress	Stress corresponding element
PsPIN2a	W box	TTGACC	1791	6	+	Solanum lycopersicum	Stress	possible low temperature response
PsPIN1	TC-rich repeats	ATTCTCTAAC	1158	9	-	Nicotiana tabacum	Stress	cis-acting element involved in defense and stress responsiveness
PsPIN1	MBSI	aaaAaaC(G/C)GTTA	1063	10.5	+	Petunia hybrida	Stress	MYB binding site involved in flavonoid biosynthetic genes regulation
PsPIN1	ARE	AAACCA	30	6	+	Zea mays	Stress	cis-acting regulatory element essential for the anaerobic induction
PsPIN1	ARE	AAACCA	183	6	+	Zea mays	Stress	cis-acting regulatory element essential for the anaerobic induction
PsPIN1	LTR	CCGAAA	40	6	-	Hordeum vulgare	Stress	cis-acting element involved in low-temperature responsiveness
PsPIN1	LTR	CCGAAA	1167	6	-	Hordeum vulgare	Stress	cis-acting element involved in low-temperature responsiveness
PsPIN1	LTR	CCGAAA	1976	6	+	Hordeum vulgare	Stress	cis-acting element involved in low-temperature responsiveness
PsPIN1	STRE	AGGGG	1013	5	+	Arabidopsis thaliana	Stress	Stress corresponding element
PsPIN1	STRE	AGGGG	1032	5	+	Arabidopsis thaliana	Stress	Stress corresponding element
PsPIN1	W box	TTGACC	245	6	+	Solanum lycopersicum	Stress	possible low temperature response
PsPIN1	W box	TTGACC	954	6	-	Solanum lycopersicum	Stress	possible low temperature response
