# Supplementary material for: Auxin efflux carrier PsPIN4 identified through genome-wide analysis as vital factor of petal abscission
Source: Front Plant Sci. 2024 May 10;15:1380417. doi: 10.3389/fpls.2024.1380417 (PMC11116700; doi:10.3389/fpls.2024.1380417)
Supplement: Supplementary file 1 [file DataSheet_1.zip › Supplementary Materials/Table S6 Prediction of PsPIN proteins phosphorylation.xlsx]

## Sheet: Sheet2
Table S6 Prediction of PsPIN proteins phosphorylation
ProteinName	PsPIN1	PsPIN2a	PsPIN2b	PsPIN4	PsPIN5	PsPIN6a	PsPIN6b	PsPIN8
Phosphorylation Site and Kinase	site Context Score Kinase	site Context Score Kinase		site Context Score Kinase	site Context Score Kinase	site Context Score Kinase	site Context Score Kinase	site Context Score Kinase
	12 T YHVLTAVVP 0.534 unsp	3 S --MISGKDI 0.714 unsp	4 S -MAFSQNII 0.610 ATM	3 S --MISWHDL 0.570 PKA	8 Y WEDVYKVVV 0.948 unsp	13 Y KLQVYNRNL 0.434 INSR .	7 T QRFLTGLAV 0.450 CaM-II .	3 S --MISLAKL 0.608 PKA
	27 S LAYGSVKWW 0.949 unsp	8 Y GKDIYEVLS 0.920 unsp	28 T LIGPTVIIA 0.509 PKC	8 Y WHDLYTVLT 0.564 unsp	27 S LGYGSVKWW 0.874 unsp	19 S RNLRSPGRD 0.885 unsp	15 T VIVATFIAI 0.859 PKC	27 S IAYISVKWW 0.970 unsp
	55 S VPLLSFHFI 0.643 PKC	27 S LAYGSVRWW 0.865 PKC	66 T NILSTAVTF 0.567 PKC	9 T HDLYTVLTA 0.699 PKC	36 T HIFTTEQCD 0.501 CKII	24 S PGRDSSFVF 0.941 unsp	79 T WNVGTVAHN 0.576 PKC	50 S VAKFSIPLL 0.627 PKA
	60 S FHFISTNNP 0.624 PKA	27 S LAYGSVRWW 0.781 unsp	91 T GVLLTSAIF 0.703 PKC	12 T YTVLTAVVP 0.681 unsp	78 S GDAISKVII 0.561 cdc2	25 S GRDSSFVFR 0.560 PKG		55 S IPLLSFQVI 0.539 PKC
	61 T HFISTNNPY 0.508 PKC	35 T WKIFTPEQC 0.534 unsp	92 S VLLTSAIFG 0.561 cdc2	27 S LAYGSVRWW 0.865 PKC	93 S WAKCSSKGS 0.763 PKC	33 S RFKVSYGYD 0.580 PKA		65 Y DNNPYKMNL 0.886 unsp
	65 Y TNNPYAMNY 0.881 unsp	60 Y FNFIYKNDP 0.926 unsp	164 T NRYRTAINV 0.648 PKA	35 T WKIFTPDQC 0.685 unsp	94 S AKCSSKGSY 0.609 PKC	55 Y CEDCYNFPS 0.935 unsp		74 S KLIISDSLQ 0.506 PKA
	76 T IAADTLQKV 0.725 unsp	65 Y KNDPYAMDF 0.807 unsp	169 T AINVTLRRN 0.870 PKC	55 S VPLLSFHFI 0.643 PKC	97 S SSKGSYCWS 0.665 unsp	79 S ACRKSVATF 0.649 PKA		76 S IISDSLQKL 0.509 cdc2
	93 S WARVSSRGS 0.989 unsp	74 S KFIASDSLQ 0.520 CKII	175 S RRNPSDESY 0.982 unsp	60 S FHFISTNNP 0.617 PKA	98 Y SKGSYCWSI 0.721 unsp	82 T KSVATFSMA 0.678 PKC		93 S ITKFSSRGS 0.799 PKC
	94 S ARVSSRGSL 0.783 PKA	96 S CSKNSSLEW 0.769 unsp	178 S PSDESY--- 0.527 cdc2	61 T HFISTNNPY 0.648 PKC	101 S SYCWSITSF 0.560 cdc2	84 S VATFSMAQR 0.638 PKC		97 S SSRGSLNWI 0.930 unsp
	97 S SSRGSLEWS 0.996 unsp	96 S CSKNSSLEW 0.520 CKII	179 Y SDESY---- 0.966 unsp	65 Y TNNPYEMNF 0.679 unsp	106 S ITSFSLSTL 0.647 PKA	91 T QRFLTSSAV 0.760 unsp		106 S ITGLSLSTL 0.687 PKA
	101 S SLEWSITLF 0.591 cdc2	97 S SKNSSLEWM 0.825 unsp		76 T IAADTLQKI 0.514 PKC	108 S SFSLSTLTN 0.514 PKC	99 T VIAATFIAI 0.841 PKC		109 T LSLSTLPNT 0.505 cdc2
	106 S ITLFSLSSL 0.556 PKA	97 S SKNSSLEWM 0.578 DNAPK		93 T WTNLTKNGS 0.511 PKC	109 T FSLSTLTNS 0.551 PKC	118 S IVQASLLQC 0.544 PKA		113 T TLPNTLVLG 0.538 cdc2
	109 S FSLSSLPNT 0.571 CKI	97 S SKNSSLEWM 0.556 PKA		97 S TKNGSLEWM 0.597 DNAPK	113 S TLTNSLVVG 0.531 cdc2	132 Y FENLYNVHA 0.891 unsp		141 S VVLQSIIWY 0.548 PKC
	113 T SLPNTLVMG 0.504 cdc2	106 S ITLFSLSTL 0.593 PKA		106 S ITIFSLSTL 0.595 PKA	125 Y LKAMYGQMA 0.500 EGFR	148 T WNVGTVAHN 0.576 PKC		157 T EFSATKAVS 0.620 PKC
	131 S NDSGSLMVQ 0.529 cdc2	106 S ITLFSLSTL 0.591 CKI		108 S IFSLSTLPN 0.693 PKC	146 T IIWLTLLLF 0.524 PKC			161 S TKAVSMPSP 0.811 unsp
	146 T IIWYTLMLF 0.510 PKA	109 T FSLSTLPNT 0.543 PKC		109 T FSLSTLPNT 0.530 PKC	157 S EFRRSGNDV 0.981 unsp			164 S VSMPSPLES 0.987 unsp
	171 S DTAGSIISF 0.535 unsp	109 T FSLSTLPNT 0.536 CKI		131 S EYSGSLMVQ 0.544 PKA	162 Y GNDVYPTET 0.542 INSR			168 S SPLESTEEL 0.997 unsp
	174 S GSIISFRVD 0.777 PKC	113 T TLPNTLVMG 0.500 cdc2		174 S ASIVSFKVD 0.798 PKC	166 T YPTETTTGS 0.681 unsp			169 T PLESTEELE 0.583 CKII
	179 S FRVDSDIIS 0.779 unsp	131 S DFTGSLMVQ 0.554 PKA		183 S SDVVSLDGQ 0.923 unsp	167 T PTETTTGSQ 0.681 unsp			191 T GKTRTGRTT 0.801 PKC
	183 S SDIISLDGK 0.564 CKI	131 S DFTGSLMVQ 0.525 DNAPK		192 T DFLETDAEI 0.645 CKII	170 S TTTGSQIVS 0.663 ATM			194 T RTGRTTKTM 0.746 PKC
	192 T EPLQTDAEV 0.730 unsp	141 S VVLQSIVWY 0.635 PKC		205 T KLHVTVRKS 0.869 PKC	174 S SQIVSAEPG 0.891 unsp			195 T TGRTTKTML 0.811 unsp
	205 T KLHVTVRKS 0.897 PKC	141 S VVLQSIVWY 0.501 PKA		209 S TVRKSNASR 0.793 unsp	188 T NDIVTSTRP 0.619 PKC			197 T RTTKTMLIF 0.594 PKC
	209 S TVRKSTSSR 0.986 unsp	171 S DNAGSIKSF 0.955 unsp		212 S KSNASRRSL 0.989 unsp	189 S DIVTSTRPP 0.645 unsp			202 S MLIFSTVGK 0.627 PKC
	210 T VRKSTSSRS 0.810 unsp	171 S DNAGSIKSF 0.544 PKC		215 S ASRRSLGPG 0.971 unsp	190 T IVTSTRPPF 0.732 PKC			203 T LIFSTVGKK 0.879 PKC
	211 S RKSTSSRSE 0.970 unsp	174 S GSIKSFRVE 0.852 PKC		220 S LGPGSLSAL 0.668 PKA	206 T GIKLTMNPN 0.649 PKC			225 S LIWASIRFR 0.538 PKC
	212 S KSTSSRSEI 0.997 unsp	183 S SDVISLSGI 0.653 unsp		222 S PGSLSALTP 0.621 cdc2	211 S MNPNSYACL 0.509 DNAPK			236 T VELPTILKK 0.644 PKC
	214 S TSSRSEIFS 0.990 unsp	183 S SDVISLSGI 0.593 CKI		225 T LSALTPRPS 0.984 unsp	224 S WAFISNRWH 0.522 PKC			241 S ILKKSISIL 0.589 PKA
	218 S SEIFSRHTH 0.530 unsp	185 S VISLSGIEP 0.971 unsp		238 S AEIYSLSSS 0.544 CKI	233 S FQMPSIMED 0.552 CKII			256 S MAMFSIGLF 0.571 cdc2
	221 T FSRHTHGPN 0.584 PKC	185 S VISLSGIEP 0.547 CKII		240 S IYSLSSSRN 0.783 PKC	247 T SKAGTGTAM 0.734 PKC			272 T IVCGTRLAV 0.632 PKC
	226 S HGPNSGVSL 0.859 unsp	201 S GDDGSLRVV 0.624 PKC		241 S YSLSSSRNP 0.986 unsp	260 S LFMASQKNL 0.755 unsp			288 S LMGPSLMAV 0.526 PKA
	229 S NSGVSLTPR 0.544 unsp	201 S GDDGSLRVV 0.530 DNAPK		242 S SLSSSRNPT 0.756 unsp	270 S ACGTSLTLF 0.681 PKA			312 S IVQASLPLG 0.553 PKA
	231 T GVSLTPRPS 0.962 unsp	209 S VLRRSNSSF 0.824 unsp		246 T SRNPTPRGS 0.984 unsp	316 S QSITSFIYA 0.720 PKC			326 Y FAKEYNIHP 0.541 EGFR
	247 S YSLQSSRNP 0.965 unsp	209 S VLRRSNSSF 0.644 PKA		250 S TPRGSNFNN 0.831 unsp	319 Y TSFIYAKEY 0.508 INSR
	248 S SLQSSRNPT 0.674 unsp	209 S VLRRSNSSF 0.567 cdc2		258 Y NSDFYSMMG 0.943 unsp	341 S GMMVSLPVL 0.684 PKA
	252 T SRNPTPRGS 0.984 unsp	211 S RRSNSSFSN 0.920 unsp		271 S PARHSNFGP 0.840 unsp
	256 S TPRGSSFNH 0.962 unsp	211 S RRSNSSFSN 0.542 cdc2		283 S YSVQSSRGP 0.811 PKC
	257 S PRGSSFNHT 0.986 unsp	212 S RSNSSFSNR 0.972 unsp		284 S SVQSSRGPT 0.965 unsp
	264 Y HTDFYSMVN 0.720 unsp	212 S RSNSSFSNR 0.532 PKC		288 T SRGPTPRPS 0.993 unsp
	273 S GKNASNVSP 0.529 cdc2	214 S NSSFSNRRS 0.983 unsp		292 S TPRPSNFEE 0.959 unsp
	276 S ASNVSPRQS 0.866 unsp	214 S NSSFSNRRS 0.809 PKC		309 T PPPQTTTSP 0.769 unsp
	280 S SPRQSNFGN 0.562 PKA	214 S NSSFSNRRS 0.544 cdc2		310 T PPQTTTSPK 0.908 unsp
	291 S FDEESGGGA 0.613 CKI	218 S SNRRSNSVT 0.977 unsp		311 T PQTTTSPKF 0.795 PKC
	297 Y GGAGYGNVP 0.737 unsp	220 S RRSNSVTSR 0.886 unsp		312 S QTTTSPKFG 0.996 unsp
	316 T SVQGTGYPA 0.595 unsp	220 S RRSNSVTSR 0.732 PKA		325 T QPVPTPYPA 0.955 unsp
	318 Y QGTGYPAPP 0.580 unsp	222 T SNSVTSRIS 0.673 PKC		336 S PEISSTVAK 0.688 PKC
	328 S AGMFSPVSG 0.878 unsp	223 S NSVTSRISN 0.966 unsp		337 T EISSTVAKP 0.803 PKC
	331 S FSPVSGPGA 0.856 unsp	226 S TSRISNLSG 0.812 unsp		342 T VAKPTKNLH 0.737 PKC
	355 S FVWSSSASP 0.610 PKC	229 S ISNLSGVEV 0.948 unsp		357 T QPGNTQSKS 0.566 DNAPK
	358 S SSSASPVSE 0.823 unsp	229 S ISNLSGVEV 0.518 CKII		359 S GNTQSKSNH 0.517 cdc2
	361 S ASPVSEGGI 0.931 unsp	235 S VEVYSVRSS 0.978 unsp		361 S TQSKSNHDA 0.990 unsp
	373 Y RGGEYGNEL 0.612 unsp	238 S YSVRSSRAP 0.888 unsp		375 S FVWSSSASP 0.610 PKC
	387 Y HPKDYDEFG 0.631 unsp	238 S YSVRSSRAP 0.790 PKC		378 S SSSASPVSE 0.823 unsp
	396 S RDEFSFGNR 0.557 CKI	239 S SVRSSRAPS 0.968 unsp		381 S ASPVSEGGG 0.972 unsp
	411 S GPTLSKLGS 0.547 PKC	239 S SVRSSRAPS 0.686 PKA		400 S ASEQSGRSD 0.845 unsp
	415 S SKLGSSSTT 0.611 unsp	243 S SRAPSINQN 0.991 unsp		403 S QSGRSDHGA 0.982 unsp
	416 S KLGSSSTTE 0.501 PKA	243 S SRAPSINQN 0.611 PKA		429 S DNPESEDLG 0.649 CKII
	417 S LGSSSTTEL 0.985 unsp	253 S FHAMSRTSS 0.928 unsp		438 S GENFSFAGR 0.562 CKI
	460 Y NPNTYSSLI 0.515 INSR	255 T AMSRTSSKH 0.552 PKC		461 S PTGLSKLGS 0.521 PKC
	461 S PNTYSSLIG 0.576 cdc2	256 S MSRTSSKHG 0.997 unsp		466 S KLGSSSTAE 0.746 unsp
	462 S NTYSSLIGL 0.650 PKA	256 S MSRTSSKHG 0.703 PKC		467 S LGSSSTAEL 0.931 unsp
	469 S GLTWSLVSY 0.565 cdc2	257 S SRTSSKHGH 0.976 unsp		512 Y NPNTYSSLI 0.505 INSR
	472 S WSLVSYKWH 0.991 unsp	257 S SRTSSKHGH 0.796 PKC		513 S PNTYSSLIG 0.560 cdc2
	501 S MAMFSLGLF 0.570 PKA	264 S GHNNSSFGQ 0.545 cdc2		514 S NTYSSLIGL 0.598 PKA
	579 S PDILSTGVI 0.500 PKC	272 S QDVFSLQSS 0.567 PKC		521 S GLIWSLVAF 0.544 cdc2
		272 S QDVFSLQSS 0.559 unsp		553 S MAMFSLGLF 0.570 PKA
		272 S QDVFSLQSS 0.537 cdc2		582 T VRFLTGPAV 0.537 PKC
		275 S FSLQSSKRA 0.914 PKC		631 S PAILSTGVI 0.565 PKC
		275 S FSLQSSKRA 0.824 unsp
		276 S SLQSSKRAT 0.986 unsp
		276 S SLQSSKRAT 0.865 PKC
		276 S SLQSSKRAT 0.500 cdc2
		280 T SKRATTRVS 0.980 unsp
		280 T SKRATTRVS 0.906 PKC
		281 T KRATTRVSP 0.940 unsp
		281 T KRATTRVSP 0.518 cdc2
		284 S TTRVSPTFS 0.997 unsp
		284 S TTRVSPTFS 0.512 p38MAPK
		286 T RVSPTFSER 0.606 PKC
		288 S SPTFSERSS 0.912 unsp
		288 S SPTFSERSS 0.703 PKC
		291 S FSERSSSGG 0.981 unsp
		291 S FSERSSSGG 0.579 CKI
		292 S SERSSSGGE 0.996 unsp
		292 S SERSSSGGE 0.527 CKI
		293 S ERSSSGGER 0.997 unsp
		304 S GFGSSYPPP 0.578 cdc2
		304 S GFGSSYPPP 0.503 PKC
		322 S FVWRSNDSH 0.513 PKC
		325 S RSNDSHHVP 0.628 PKC
		347 S IDFVSSGIE 0.537 CKII
		348 S DFVSSGIED 0.988 unsp
		348 S DFVSSGIED 0.665 CKII
		354 T IEDFTENDE 0.675 CKII
		359 S ENDESDAIN 0.576 CKII
		377 S MPRASVVAR 0.644 PKA
		398 Y NPNTYASIL 0.761 unsp
		398 Y NPNTYASIL 0.526 INSR
		410 S WALISFRFH 0.779 PKC
		424 S IISASISIL 0.523 PKA
		429 S ISILSNTGL 0.508 CKI
		431 T ILSNTGLGM 0.520 cdc2
		439 S MAMFSLGLF 0.503 cdc2
		476 T VVAATSAAV 0.759 PKC
		490 S LLRVSILQA 0.582 PKA
		527 S GMVVSLPVT 0.519 PKA
