# Supplementary material for: Auxin efflux carrier PsPIN4 identified through genome-wide analysis as vital factor of petal abscission
Source: Front Plant Sci. 2024 May 10;15:1380417. doi: 10.3389/fpls.2024.1380417 (PMC11116700; doi:10.3389/fpls.2024.1380417)
Supplement: Supplementary file 1 [file DataSheet_1.zip › Supplementary Materials/Table S7 Gene ontology (GO) terms and expression patterns of PsPIN genes.xlsx]

## Sheet: Sheet2
Table S7 Gene ontology (GO) terms and expression patterns of PsPIN genes
GO	Descri	Ontology	gene	count
GO:0000003	reproduction	biological_process	PsPIN4	1	繁殖
GO:0000323	lytic vacuole	cellular_component	PsPIN2a,,PsPIN6a,PsPIN6b,PsPIN2b	5	溶解液泡
GO:0000902	cell morphogenesis	biological_process	PsPIN4	1	细胞形态发生
GO:0001666	response to hypoxia	biological_process	PsPIN2a,,PsPIN6a,PsPIN6b,PsPIN2b	5	对缺氧的反应
GO:0006950	response to stress	biological_process	PsPIN2a,,PsPIN6a,PsPIN6b,PsPIN2b	5
GO:0009314	response to radiation	biological_process	PsPIN4	1	对辐射的反应
GO:0009416	response to light stimulus	biological_process	PsPIN4	1	对光刺激的反应
GO:0009506	plasmodesma	cellular_component	PsPIN4	1	胞间连丝
GO:0009555	pollen development	biological_process	PsPIN8	1	花粉的开发
GO:0009630	gravitropism	biological_process	PsPIN2a,,PsPIN6a,PsPIN6b,PsPIN2b,PsPIN4	6	向地性
GO:0009723	response to ethylene	biological_process	PsPIN2a,,PsPIN6a,PsPIN6b,PsPIN2b	5	乙烯反应
GO:0009733	response to auxin	biological_process	PsPIN2a,,PsPIN6a,PsPIN6b,PsPIN2b	5	生长素反应
GO:0009743	response to carbohydrate	biological_process	PsPIN2a,,PsPIN6a,PsPIN6b,PsPIN2b	5	碳水化合物反应
GO:0009790	embryo development	biological_process	PsPIN4	1	胚胎发育
GO:0009921	auxin efflux carrier complex	cellular_component	PsPIN2a,,PsPIN6a,PsPIN6b,PsPIN2b,PsPIN4	6	生长素外排载体复合物
GO:0009925	basal plasma membrane	cellular_component	PsPIN2a,,PsPIN6a,PsPIN6b,PsPIN2b	5	基质膜
GO:0009986	cell surface	cellular_component	PsPIN4	1	细胞表面
GO:0010033	response to organic substance	biological_process	PsPIN2a,,PsPIN6a,PsPIN6b,PsPIN2b	5	对有机物的反应
GO:0010154	fruit development	biological_process	PsPIN4	1	水果发展
GO:0010252	obsolete auxin homeostasis	biological_process	PsPIN1,PsPIN2a,,PsPIN6a,PsPIN6b,PsPIN2b,PsPIN4,PsPIN5,PsPIN8	9	废弃的生长素稳态
GO:0010928	regulation of auxin mediated signaling pathway	biological_process	PsPIN1,PsPIN2a,,PsPIN6a,PsPIN6b,PsPIN2b,PsPIN4,PsPIN5,PsPIN8	9	生长素介导的信号通路调控
GO:0012506	vesicle membrane	cellular_component	PsPIN4	1	泡膜
GO:0016049	cell growth	biological_process	PsPIN4	1	细胞生长
GO:0016323	basolateral plasma membrane	cellular_component	PsPIN2a,,PsPIN6a,PsPIN6b,PsPIN2b	5	基底外侧质膜
GO:0016328	lateral plasma membrane	cellular_component	PsPIN4	1	侧质膜
GO:0021700	developmental maturation	biological_process	PsPIN4	1	发育成熟
GO:0022622	root system development	biological_process	PsPIN4	1	根系发育
GO:0030054	cell junction	cellular_component	PsPIN4	1	细胞结
GO:0030154	cell differentiation	biological_process	PsPIN4	1	细胞分化
GO:0031982	vesicle	cellular_component	PsPIN4	1	囊泡
GO:0032991	protein-containing complex	cellular_component	PsPIN2a,,PsPIN6a,PsPIN6b,PsPIN2b,PsPIN4	6	protein-containing复杂
GO:0034284	response to monosaccharide	biological_process	PsPIN2a,,PsPIN6a,PsPIN6b,PsPIN2b	5	对单糖的反应
GO:0042592	homeostatic process	biological_process	PsPIN1,PsPIN2a,,PsPIN6a,PsPIN6b,PsPIN2b,PsPIN4,PsPIN5,PsPIN8	9	自我平衡的过程
GO:0044424	obsolete intracellular part	cellular_component	PsPIN1,PsPIN2a,,PsPIN6a,PsPIN6b,PsPIN2b,PsPIN4,PsPIN5,PsPIN8	9	废弃细胞内部分
GO:0044425	obsolete membrane part	cellular_component	PsPIN2a,,PsPIN6a,PsPIN6b,PsPIN2b,PsPIN4	6	过时的膜部件
GO:0046907	intracellular transport	biological_process	PsPIN8	1	胞内运输
GO:0048229	gametophyte development	biological_process	PsPIN8	1	配子体发育
GO:0048316	seed development	biological_process	PsPIN4	1	种子发展
GO:0048469	cell maturation	biological_process	PsPIN4	1	细胞成熟
GO:0051649	establishment of localization in cell	biological_process	PsPIN8	1	细胞定位的建立
GO:0055044	symplast	cellular_component	PsPIN4	1	合胞体
GO:0060560	developmental growth involved in morphogenesis	biological_process	PsPIN4	1	与形态发生有关的发育性生长
GO:0060919	auxin import into cell	biological_process	PsPIN8	1	生长素进入细胞
GO:0061458	reproductive system development	biological_process	PsPIN4	1	生殖系统发育
GO:0065008	regulation of biological quality	biological_process	PsPIN1,PsPIN2a,,PsPIN6a,PsPIN6b,PsPIN2b,PsPIN4,PsPIN5,PsPIN8	9	生物质量调控
GO:0071944	cell periphery	cellular_component	PsPIN1,PsPIN2a,,PsPIN6a,PsPIN6b,PsPIN2b,PsPIN4,PsPIN5,PsPIN8	9	细胞外围
GO:0080161	auxin transmembrane transporter activity	molecular_function	PsPIN1,PsPIN2a,,PsPIN6a,PsPIN6b,PsPIN2b,PsPIN4,PsPIN5,PsPIN8	9	生长素跨膜转运体活性
GO:0080162	endoplasmic reticulum to cytosol auxin transport	biological_process	PsPIN8	1	内质网到细胞质的生长素运输
GO:0098797	plasma membrane protein complex	cellular_component	PsPIN2a,,PsPIN6a,PsPIN6b,PsPIN2b,PsPIN4	6	质膜蛋白复合物
